# Supplementary material for: Disturbance frequency directs microbial community succession in marine biofilms exposed to shear
Source: mSphere. 2023 Oct 16;8(6):e00248-23. doi: 10.1128/msphere.00248-23 (PMC10790581; doi:10.1128/msphere.00248-23)
Supplement: Data S3 — Results of edgeR differential abundance analysis. [file msphere.00248-23-s0003.xlsx]

## Sheet: SuppDat3-Bac.Unpainted 16d 0.5x
Differential abundance (edgeR) results for bacterial ASVs: Unpainted plate biofilms, day 16, Control vs. 0.5x/week. Positive and negative Log fold values indicate differential enrichment in Control and Groomed biofilms, respectively.
ASV	Kingdom	Phylum	Class	Order	Family	Genus	Species	logFC	logCPM	PValue	FDR
9a81a955365f60e02872057d7b456f40	Bacteria	Bacteroidetes	Bacteroidia	Flavobacteriales	Flavobacteriaceae	Pibocella	uncultured bacterium	-8.53606	12.493	2.6455e-11	4.65607e-09
591d1d329f84f2afd647871b06573510	Bacteria	Bacteroidetes	Bacteroidia	Flavobacteriales	Flavobacteriaceae	Flavirhabdus	Ambiguous_taxa	-7.53941	11.5137	8.75904e-07	3.08318e-05
f17dfd6404d29ed5bee471a14a853cb2	Bacteria	Bacteroidetes	Bacteroidia	Flavobacteriales	Flavobacteriaceae	Winogradskyella	NA	-6.46146	10.476	0.000215127	0.00344204
e94ef17ffb027bc797774389ceaadfeb	Bacteria	Bacteroidetes	Bacteroidia	Flavobacteriales	Flavobacteriaceae	Dokdonia	uncultured Bacteroidetes bacterium	-6.08704	10.1175	0.000247658	0.00363231
229afcb09ba1c6340d4c8aa2ed5b9b12	Bacteria	Proteobacteria	Gammaproteobacteria	Alteromonadales	Alteromonadaceae	Glaciecola	uncultured bacterium	-3.74462	13.3653	8.54756e-05	0.00188046
3a416e7eb91e6fd1ba3259f7763d72fc	Bacteria	Proteobacteria	Alphaproteobacteria	Rhodobacterales	Rhodobacteraceae	Rhodobacterales gen	NA	-3.02242	11.8243	0.000709596	0.00960684
23e78f89633770ae2630e80333a29252	Bacteria	Verrucomicrobia	Verrucomicrobiae	Verrucomicrobiales	Rubritaleaceae	Rubritalea	NA	4.02593	11.8016	6.24139e-05	0.00156926
251c6edb42c413387003c4cd7574f36b	Bacteria	NA	NA	NA	NA	NA gen	NA	5.82912	11.784	2.09221e-06	6.13716e-05
af7313db6a7e022150b30457bab17c3b	Bacteria	Verrucomicrobia	Verrucomicrobiae	Opitutales	Puniceicoccaceae	Cerasicoccus	uncultured Verrucomicrobia bacterium	5.86732	12.3077	0.000109431	0.00213999
65753229f97750e88077bee1c231201d	Bacteria	Verrucomicrobia	Verrucomicrobiae	Verrucomicrobiales	Rubritaleaceae	Rubritalea	uncultured bacterium	6.46008	11.6821	3.97356e-07	2.33116e-05
7e2e4c704b7296bf7aef2c093551fd1e	Bacteria	NA	NA	NA	NA	NA gen	NA	6.78091	10.7289	0.000209728	0.00344204
a56aac1a698782156fc14a87db68f58b	Bacteria	Proteobacteria	Gammaproteobacteria	Betaproteobacteriales	Burkholderiaceae	Betaproteobacteriales gen	NA	7.99672	11.9059	5.96434e-07	2.62431e-05
9a6d5647345298a0228fc0bbf33df5e7	Bacteria	Verrucomicrobia	Verrucomicrobiae	Verrucomicrobiales	Rubritaleaceae	Rubritalea	NA	8.69625	12.5926	8.09327e-10	7.12208e-08

## Sheet: SuppDat3-Bac.Unpainted 30d 0.5x
Differential abundance (edgeR) results for bacterial ASVs: Unpainted plate biofilms, day 30, Control vs. 0.5x/week. Positive and negative Log fold values indicate differential enrichment in Control and Groomed biofilms, respectively.
ASV	Kingdom	Phylum	Class	Order	Family	Genus	Species	logFC	logCPM	PValue	FDR
dcf4284a79a66355fa136670672bf219	Bacteria	Bacteroidetes	Bacteroidia	Flavobacteriales	Flavobacteriaceae	Tenacibaculum	NA	-3.95063	12.2415	5.056e-06	0.00080896
c4d31582a59348fe316975e27b46a8ed	Bacteria	Epsilonbacteraeota	Campylobacteria	Campylobacterales	Arcobacteraceae	Arcobacter	NA	3.75773	13.5186	1.49602e-05	0.00119682
4b45feb243f498bb6c6456587f5901fa	Bacteria	Verrucomicrobia	Verrucomicrobiae	Verrucomicrobiales	Rubritaleaceae	Rubritalea	uncultured bacterium	7.23669	11.1603	9.72613e-05	0.00518727

## Sheet: SuppData3-Bac. Unpainted 16d 3x
Differential abundance (edgeR) results for bacterial ASVs: Unpainted plate biofilms, day 16, Control vs. 3x/week. Positive and negative Log fold values indicate differential enrichment in Control and Groomed biofilms, respectively.
ASV	Kingdom	Phylum	Class	Order	Family	Genus	Species	logFC	logCPM	PValue	FDR
99d50e0cd2405dd20e8a463874db4716	Bacteria	Proteobacteria	Gammaproteobacteria	Betaproteobacteriales	Methylophilaceae	Methylotenera	Ambiguous_taxa	-10.9997	14.6975	5.14743e-11	4.94153e-09
e94ef17ffb027bc797774389ceaadfeb	Bacteria	Bacteroidetes	Bacteroidia	Flavobacteriales	Flavobacteriaceae	Dokdonia	uncultured Bacteroidetes bacterium	-10.5173	14.2158	6.234e-12	1.19693e-09
274598a6755e6f264ecee951a7560f2c	Bacteria	Proteobacteria	Gammaproteobacteria	Betaproteobacteriales	Methylophilaceae	Methylotenera	Ambiguous_taxa	-9.65124	13.3538	5.0634e-09	1.08019e-07
4219776c76d6100694a2f0c49c2d8115	Bacteria	Proteobacteria	Alphaproteobacteria	Rhodobacterales	Rhodobacteraceae	Sulfitobacter	NA	-9.17759	12.8825	2.95595e-10	1.89181e-08
6c4d5958b7ed727024f5f92ba82ebc9e	Bacteria	Bacteroidetes	Bacteroidia	Flavobacteriales	Flavobacteriaceae	Flavobacteriales gen	NA	-8.8042	12.5126	5.00938e-09	1.08019e-07
457373a1c0dd4e9897a7cb872e9dbec9	Bacteria	Bacteroidetes	Bacteroidia	Flavobacteriales	Flavobacteriaceae	Ulvibacter	NA	-8.65209	12.3632	3.21955e-07	4.12103e-06
63cf8857885857bd6ff06ce5c36a9630	Bacteria	Proteobacteria	Alphaproteobacteria	Rhodobacterales	Rhodobacteraceae	Sulfitobacter	NA	-8.58037	12.2908	1.06284e-09	3.62012e-08
2331ed3534248a447b11b2e317648b03	Bacteria	Proteobacteria	Alphaproteobacteria	Caulobacterales	Hyphomonadaceae	Algimonas	Algimonas ampicilliniresistens	-8.52906	12.2405	4.15617e-08	7.2544e-07
70ec197056f6525b1262cff8b66289a9	Bacteria	Bacteroidetes	Bacteroidia	Flavobacteriales	Flavobacteriaceae	Winogradskyella	NA	-8.48602	12.1983	3.93556e-08	7.2544e-07
4cb2ecf8ec1a7ffeaec195b8bd4bf3f7	Bacteria	Bacteroidetes	Bacteroidia	Flavobacteriales	Flavobacteriaceae	Ulvibacter	uncultured bacterium	-8.43373	12.146	3.89865e-09	1.06934e-07
69a322e3402f1536bf4aeebe39c4cb94	Bacteria	Proteobacteria	Alphaproteobacteria	Sphingomonadales	Sphingomonadaceae	Sphingorhabdus	NA	-8.42897	12.1412	1.13129e-09	3.62012e-08
0e2b9fcc4d1866c8179357aa6eee3f00	Bacteria	Proteobacteria	Alphaproteobacteria	Rhodobacterales	Rhodobacteraceae	Pseudophaeobacter	NA	-7.89898	11.6194	1.36039e-07	2.17663e-06
5b7fec0862ab7afd1ebbffd3ec71339c	Bacteria	Bacteroidetes	Bacteroidia	Flavobacteriales	Flavobacteriaceae	Dokdonia	uncultured bacterium	-7.54127	11.2701	5.0991e-07	5.43905e-06
a30049997086eebd1f159ad130a75539	Bacteria	Dependentiae	Babeliae	Babeliales	uncultured bacterium	Babeliales gen	uncultured bacterium	-7.42949	11.163	2.79546e-05	0.000173138
dadfd391c3b3e80617c084d17ef8ff33	Bacteria	Bacteroidetes	Bacteroidia	Flavobacteriales	Flavobacteriaceae	Jejudonia	Jejudonia soesokkakensis	-7.36391	11.0967	2.55735e-05	0.00016367
ffa830fc816018b404c121a215e7f46b	Bacteria	Proteobacteria	Alphaproteobacteria	Rhodobacterales	Rhodobacteraceae	Sulfitobacter	NA	-7.35499	14.2464	1.58214e-06	1.44653e-05
754617f77281018c6a09f97a95b5565c	Bacteria	Verrucomicrobia	Verrucomicrobiae	Opitutales	Puniceicoccaceae	Lentimonas	uncultured bacterium	-7.29463	11.0307	7.35868e-06	5.23284e-05
9a39ef11fd0dca1a605c360d62cdcf87	Bacteria	Bacteroidetes	Bacteroidia	Flavobacteriales	Flavobacteriaceae	Dokdonia	uncultured bacterium	-7.12911	10.8686	2.98004e-06	2.48769e-05
b88d332ce6bec1ca917a9f78134764a5	Bacteria	Proteobacteria	Gammaproteobacteria	Betaproteobacteriales	Methylophilaceae	Methylotenera	NA	-7.12671	10.8665	2.70996e-06	2.36505e-05
432af1044fd0f02f8a276d1809a6b856	Bacteria	Proteobacteria	Alphaproteobacteria	Caulobacterales	Hyphomonadaceae	Litorimonas	Litorimonas cladophorae	-7.04428	13.3779	6.92195e-07	6.99482e-06
53053b06b84d5100d5a3e4ee794ed8c8	Bacteria	Proteobacteria	Gammaproteobacteria	Betaproteobacteriales	Methylophilaceae	Methylotenera	Ambiguous_taxa	-7.03163	10.7741	3.54777e-06	2.72469e-05
18eaca33c7d94c92957c400e6c0e974c	Bacteria	Proteobacteria	Alphaproteobacteria	Sphingomonadales	Sphingomonadaceae	Erythrobacter	NA	-7.0059	14.1485	0.000168409	0.00085091
36366c00c5e9bceb0500530d11f68c76	Bacteria	Bacteroidetes	Bacteroidia	Flavobacteriales	Flavobacteriaceae	Olleya	Ambiguous_taxa	-6.9843	10.7287	3.42215e-06	2.72469e-05
011cc5df921b9096aace4c4c13d24e36	Bacteria	Planctomycetes	OM190	uncultured marine bacterium	uncultured marine bacterium	uncultured marine bacterium gen	uncultured marine bacterium	-6.75591	10.5085	1.26535e-05	8.37747e-05
229fc81ffa834537e4c90f2ca9e643ff	Bacteria	Bacteroidetes	Bacteroidia	Flavobacteriales	Flavobacteriaceae	Dokdonia	uncultured bacterium	-6.62931	10.3881	3.15482e-05	0.000189289
173fabaea5072439f2bfbc4dd1cd47d0	Bacteria	Proteobacteria	Alphaproteobacteria	NA	NA	NA gen	NA	-6.49158	10.257	5.62084e-05	0.000318911
384a2d4160573379dc344ad1d2dc8dca	Bacteria	Bacteroidetes	Bacteroidia	Flavobacteriales	Flavobacteriaceae	Dokdonia	uncultured bacterium	-6.38006	12.1707	1.41528e-06	1.35867e-05
2b8446918f5540259346381323264ce7	Bacteria	Proteobacteria	Alphaproteobacteria	Caulobacterales	Parvularculaceae	Parvularcula	Ambiguous_taxa	-6.32483	10.9238	7.93862e-05	0.00043549
d2cab3fe6f9368d47052421e673a5982	Bacteria	Bacteroidetes	Bacteroidia	Flavobacteriales	Flavobacteriaceae	Jejudonia	Jejudonia soesokkakensis	-5.77439	10.9025	0.00145621	0.00570598
7959a5d3cc0651202bfd7836ef220268	Bacteria	Proteobacteria	Alphaproteobacteria	Sphingomonadales	Sphingomonadaceae	Altererythrobacter	Altererythrobacter sp. JNU-L057	-5.26768	14.3647	5.64738e-05	0.000318911
e51d004ee5508859f50eee2492965a15	Bacteria	Proteobacteria	Alphaproteobacteria	Rhodobacterales	Rhodobacteraceae	Sulfitobacter	NA	-5.1728	12.704	0.000201856	0.000968908
0270c568bd2dac969ffb9dbe7510ea1b	Bacteria	Proteobacteria	Deltaproteobacteria	Bradymonadales	uncultured bacterium	Bradymonadales gen	uncultured bacterium	-5.00228	10.6314	0.00221905	0.0081934
d339f01986409e35d132c719446145e0	Bacteria	Proteobacteria	Alphaproteobacteria	Rhodobacterales	Rhodobacteraceae	Rhodobacterales gen	NA	-4.71986	12.2347	0.000128432	0.000666456
353657fcb79d9f0e7b428759d42e3ef0	Bacteria	Bacteroidetes	Bacteroidia	Flavobacteriales	Flavobacteriaceae	Dokdonia	uncultured Bacteroidetes bacterium	-4.63984	12.8789	0.000564882	0.00252226
eb552f2cc3d2ef354c823d58c40aeaba	Bacteria	Proteobacteria	Gammaproteobacteria	Alteromonadales	Alteromonadaceae	Glaciecola	NA	-4.58988	11.3309	0.00100093	0.00408891
0aed2064b15be56ad488bdd263d4e1ce	Bacteria	Proteobacteria	Alphaproteobacteria	Rhodobacterales	Rhodobacteraceae	Pseudophaeobacter	Ambiguous_taxa	-4.2199	13.6095	0.000179553	0.000883953
238c6c40dbdaeba79f444c6e5a66abbe	Bacteria	Proteobacteria	Gammaproteobacteria	Betaproteobacteriales	Methylophilaceae	Methylotenera	NA	-4.07908	12.4081	0.00131407	0.00525627
08e15f36f69e8cb608658baebf70c8d5	Bacteria	Proteobacteria	Alphaproteobacteria	Rhodobacterales	Rhodobacteraceae	Rhodobacterales gen	NA	-3.96766	16.6693	0.000723834	0.00302122
e6594ebc51cc63674dc56e328e37ecdc	Bacteria	Proteobacteria	Alphaproteobacteria	Rhodobacterales	Rhodobacteraceae	Pseudophaeobacter	NA	-3.29394	11.1806	0.00154589	0.00593624
189eb85a6f08f7811099dbd84aeef170	Bacteria	Bacteroidetes	Bacteroidia	Flavobacteriales	Flavobacteriaceae	Psychroserpens	Ambiguous_taxa	-3.16508	13.3198	0.00160697	0.00604977
5bb09854de0595474474598d66f3a53e	Bacteria	Proteobacteria	Alphaproteobacteria	Rhizobiales	Rhizobiaceae	Pseudahrensia	uncultured bacterium	3.26684	11.9071	0.000671347	0.00286441
251c6edb42c413387003c4cd7574f36b	Bacteria	NA	NA	NA	NA	NA gen	NA	4.20378	11.6009	0.000360557	0.00168846
0589a47daa785216ff51f6461e163541	Bacteria	Proteobacteria	Alphaproteobacteria	Rhodobacterales	Rhodobacteraceae	Rhodobacterales gen	NA	4.75778	10.9953	0.000614307	0.00268061
6209ff378a50685a08803cc5334f8816	Bacteria	Bacteroidetes	Bacteroidia	Flavobacteriales	Flavobacteriaceae	Gaetbulibacter	NA	5.1448	9.22459	0.00045944	0.0021003
7e2e4c704b7296bf7aef2c093551fd1e	Bacteria	NA	NA	NA	NA	NA gen	NA	6.51118	10.4958	0.00010152	0.000541442
176d67a4a99d1ff5403cca5811c6fed4	Bacteria	Proteobacteria	Alphaproteobacteria	NA	NA	NA gen	NA	7.10806	11.0684	5.64801e-06	4.17084e-05
9a6d5647345298a0228fc0bbf33df5e7	Bacteria	Verrucomicrobia	Verrucomicrobiae	Verrucomicrobiales	Rubritaleaceae	Rubritalea	NA	7.31444	12.3167	2.68281e-07	3.67928e-06
65753229f97750e88077bee1c231201d	Bacteria	Verrucomicrobia	Verrucomicrobiae	Verrucomicrobiales	Rubritaleaceae	Rubritalea	uncultured bacterium	7.49101	11.4418	3.66229e-07	4.39475e-06
23e78f89633770ae2630e80333a29252	Bacteria	Verrucomicrobia	Verrucomicrobiae	Verrucomicrobiales	Rubritaleaceae	Rubritalea	NA	7.49722	11.4474	1.82974e-07	2.70239e-06
11588a50d0f2d636457c867d1163bfa6	Bacteria	Verrucomicrobia	Verrucomicrobiae	Verrucomicrobiales	Rubritaleaceae	Rubritalea	uncultured bacterium	8.02957	15.3247	9.5617e-06	6.55659e-05
af7313db6a7e022150b30457bab17c3b	Bacteria	Verrucomicrobia	Verrucomicrobiae	Opitutales	Puniceicoccaceae	Cerasicoccus	uncultured Verrucomicrobia bacterium	8.05053	11.9907	4.42493e-07	4.99757e-06
4e6cbf58b85cf5cda7cb49ce8d371c1b	Bacteria	Proteobacteria	Alphaproteobacteria	Rhodobacterales	Rhodobacteraceae	Roseobacter	NA	8.36937	12.3038	9.20202e-10	3.62012e-08

## Sheet: SuppData3-Bac. Unpainted 30d 3x
Differential abundance (edgeR) results for bacterial ASVs: Unpainted plate biofilms, day 30, Control vs. 3x/week. Positive and negative Log fold values indicate differential enrichment in Control and Groomed biofilms, respectively.
ASV	Kingdom	Phylum	Class	Order	Family	Genus	Species	logFC	logCPM	PValue	FDR
368ca32d9753c4c39e195a219b5a5f4e	Bacteria	Proteobacteria	Gammaproteobacteria	Cellvibrionales	Cellvibrionaceae	Marinagarivorans	NA	-9.14317	12.878	7.30314e-09	6.17115e-07
04b67ffda621abab5ae66f6fe26add27	Bacteria	Patescibacteria	Gracilibacteria	JGI 0000069-P22	uncultured bacterium	JGI 0000069-P22 gen	uncultured bacterium	-8.6518	12.3821	3.72025e-11	6.28723e-09
2642f56611986c70f2061e8acd4a350b	Bacteria	Proteobacteria	Alphaproteobacteria	Rhizobiales	Rhizobiaceae	Rhizobiales gen	NA	-7.63558	11.3885	3.42251e-07	8.26292e-06
9c9fa8c775979625138b1f18906f0928	Bacteria	Bacteroidetes	Bacteroidia	Flavobacteriales	Flavobacteriaceae	Maribacter	NA	-7.54119	11.2971	4.63707e-07	9.7958e-06
baef570a83379a1be1b460b3f30d7728	Bacteria	Bacteroidetes	Bacteroidia	Flavobacteriales	Flavobacteriaceae	Aquibacter	NA	-7.32403	11.0928	3.68812e-05	0.000351458
56771efb8e9c52b56c21c20a6a820e44	Bacteria	Bacteroidetes	Bacteroidia	Chitinophagales	Saprospiraceae	Rubidimonas	uncultured bacterium	-7.10636	10.8804	2.97269e-05	0.00031399
26fc13d1da5b14c4b2d4f943c4975867	Bacteria	Proteobacteria	Gammaproteobacteria	Cellvibrionales	Cellvibrionaceae	Cellvibrionales gen	Ambiguous_taxa	-7.09865	10.8741	4.26351e-05	0.000360266
a4c3712f88390a8a1225f85c218c3730	Bacteria	Proteobacteria	Alphaproteobacteria	Rhodobacterales	Rhodobacteraceae	Rhodobacterales gen	NA	-6.90526	10.688	0.00010451	0.000841053
f06ef6e1f926b142bfe6a2bad9388f9f	Bacteria	Proteobacteria	Alphaproteobacteria	Micavibrionales	uncultured	Micavibrionales gen	uncultured bacterium	-6.54541	12.0341	5.14899e-08	1.74036e-06
f6f2fc88d25539dea476b5444c2ad4b7	Bacteria	Verrucomicrobia	Verrucomicrobiae	Verrucomicrobiales	Rubritaleaceae	Rubritalea	uncultured bacterium	-5.78994	12.1959	8.58983e-06	0.000131016
268e40d502cca6a3099bba88c8f2ff38	Bacteria	Proteobacteria	Alphaproteobacteria	Rickettsiales	NA	Rickettsiales gen	NA	-5.21209	13.81	9.52653e-06	0.000131016
2900e7cb956efdad95506d611428cedc	Bacteria	Patescibacteria	Parcubacteria	Candidatus Campbellbacteria	NA	Candidatus Campbellbacteria gen	NA	-4.59866	13.023	6.41624e-06	0.000108434
c4aad657630f2155a1cae070856bf561	Bacteria	Proteobacteria	Alphaproteobacteria	Rhodobacterales	Rhodobacteraceae	Sulfitobacter	NA	-4.55763	13.1189	0.000173043	0.00121851
ae42822d15379648b0fae507c6b92c62	Bacteria	Proteobacteria	Alphaproteobacteria	Rhizobiales	Rhizobiaceae	Rhizobiales gen	NA	-4.24939	12.4582	0.00148461	0.00678105
a439811c73f4219d524104596d677466	Bacteria	Bacteroidetes	Bacteroidia	Chitinophagales	Saprospiraceae	Rubidimonas	uncultured bacterium	-4.17046	11.283	0.00158058	0.0070294
9ab501e50e5d55cd89a94cc251ebc2b9	Bacteria	Proteobacteria	Alphaproteobacteria	Rhodobacterales	Rhodobacteraceae	Octadecabacter	Ambiguous_taxa	-4.14234	12.7261	4.29302e-06	8.06133e-05
08e15f36f69e8cb608658baebf70c8d5	Bacteria	Proteobacteria	Alphaproteobacteria	Rhodobacterales	Rhodobacteraceae	Rhodobacterales gen	NA	-3.98333	12.6714	0.000451922	0.00254583
0deb475a48adea54c4aa2f6ec5fc33dc	Bacteria	Proteobacteria	Gammaproteobacteria	Cellvibrionales	Cellvibrionaceae	Cellvibrionales gen	Ambiguous_taxa	-3.46854	12.4269	0.000227684	0.00147995
abb48eee313649bd0b7d21edf7083416	Bacteria	Proteobacteria	Alphaproteobacteria	Rhizobiales	Rhizobiaceae	Rhizobiales gen	NA	-3.09839	14.1348	0.000212996	0.00143985
3f650c55f39afac9bd63bfe593f68da6	Bacteria	Proteobacteria	Alphaproteobacteria	Micavibrionales	uncultured	Micavibrionales gen	uncultured bacterium	-2.78288	12.8539	0.00130541	0.00612819
e6d81e5e4c1679001eb89eac3049ac2d	Bacteria	Proteobacteria	Alphaproteobacteria	Rhizobiales	Rhizobiaceae	Rhizobiales gen	NA	-2.59697	15.3908	0.000158177	0.00116225
9f4f61c74eb6782a54f0b74c3a345d8a	Bacteria	Proteobacteria	Alphaproteobacteria	Rhodobacterales	Rhodobacteraceae	Tateyamaria	Ambiguous_taxa	2.96476	12.243	0.00217398	0.00942056
c47c33246a2ed0f7e23d636e9e3c58ee	Bacteria	Proteobacteria	Alphaproteobacteria	Caulobacterales	Hyphomonadaceae	Caulobacterales gen	Ambiguous_taxa	3.02135	12.6893	0.000399859	0.00241344
179ce616b360fbb4652972885d8e5b84	Bacteria	Proteobacteria	Alphaproteobacteria	Rhodobacterales	Rhodobacteraceae	Ruegeria	NA	3.40258	11.7422	0.000937107	0.00479912
226bbd7e70507c2a5253cc25603dd573	Bacteria	Bacteroidetes	Bacteroidia	Flavobacteriales	Flavobacteriaceae	Algibacter	NA	3.57076	13.602	3.90705e-05	0.000351458
65753229f97750e88077bee1c231201d	Bacteria	Verrucomicrobia	Verrucomicrobiae	Verrucomicrobiales	Rubritaleaceae	Rubritalea	uncultured bacterium	3.71157	13.5865	0.000591284	0.00322345
43f334b6bf53186d5300bf10d87e46ff	Bacteria	Proteobacteria	Alphaproteobacteria	Rhodobacterales	Rhodobacteraceae	Rhodobacterales gen	NA	3.74015	11.8766	0.000419602	0.00244527
52f409074a4540e73d1817dd2fb50374	Bacteria	Proteobacteria	Alphaproteobacteria	Rhodobacterales	Rhodobacteraceae	Rhodobacterales gen	NA	4.62357	11.4111	0.00112297	0.00542233
d012df48a2a4ce2e3c5368bfc45a9834	Bacteria	Verrucomicrobia	Verrucomicrobiae	Verrucomicrobiales	Rubritaleaceae	Verrucomicrobiales gen	NA	4.65579	11.9073	1.00782e-05	0.000131016
c4d31582a59348fe316975e27b46a8ed	Bacteria	Epsilonbacteraeota	Campylobacteria	Campylobacterales	Arcobacteraceae	Arcobacter	NA	4.81125	13.3591	6.51764e-08	1.8358e-06
6f7c9071ab8ee3127b2091565f899040	Bacteria	Bacteroidetes	Bacteroidia	Cytophagales	Cyclobacteriaceae	Fulvivirga	uncultured bacterium	4.84894	12.3011	0.00108706	0.0054033
9f77ee28027fcb14b6b00bd80d37bc1e	Bacteria	Verrucomicrobia	Verrucomicrobiae	Opitutales	Puniceicoccaceae	Verruc-01	uncultured bacterium	5.75008	11.2345	3.9513e-05	0.000351458
55ac36ce2b8f1303612a6f001765a4a6	Bacteria	Bacteroidetes	Bacteroidia	Flavobacteriales	Flavobacteriaceae	Maribacter	Ambiguous_taxa	5.78122	13.133	0.00069142	0.00365156
5b7ccca978ea92fbd0bfebdf551dd87a	Bacteria	Bacteroidetes	Bacteroidia	Flavobacteriales	Flavobacteriaceae	Algibacter	NA	7.33717	10.8826	2.5039e-05	0.000302256
82c045c1deee686d48d90c78088543bd	Bacteria	Proteobacteria	Gammaproteobacteria	Vibrionales	Vibrionaceae	Vibrio	NA	7.35224	10.8952	2.91045e-05	0.00031399
19322f3786712349b914da6e515180bc	Bacteria	Bacteroidetes	Bacteroidia	Flavobacteriales	Flavobacteriaceae	Gilvibacter	uncultured Bacteroidetes bacterium	7.43205	10.9768	0.000322692	0.00201981
4b45feb243f498bb6c6456587f5901fa	Bacteria	Verrucomicrobia	Verrucomicrobiae	Verrucomicrobiales	Rubritaleaceae	Rubritalea	uncultured bacterium	7.51882	11.0595	0.000134317	0.0010318
ef7d70cb3e4d10970fbe0a9ba00cb801	Bacteria	Verrucomicrobia	Verrucomicrobiae	Verrucomicrobiales	Rubritaleaceae	Rubritalea	uncultured bacterium	8.60503	12.1174	2.4859e-08	1.40039e-06
176d67a4a99d1ff5403cca5811c6fed4	Bacteria	Proteobacteria	Alphaproteobacteria	NA	NA	NA gen	NA	9.12746	12.6374	3.38106e-08	1.4285e-06

## Sheet: SuppData3-Bac. Unpainted 37d 3x
Differential abundance (edgeR) results for bacterial ASVs: Unpainted plate biofilms, day 37, Control vs. 3x/week. Positive and negative Log fold values indicate differential enrichment in Control and Groomed biofilms, respectively.
ASV	Kingdom	Phylum	Class	Order	Family	Genus	Species	logFC	logCPM	PValue	FDR
f6f2fc88d25539dea476b5444c2ad4b7	Bacteria	Verrucomicrobia	Verrucomicrobiae	Verrucomicrobiales	Rubritaleaceae	Rubritalea	uncultured bacterium	-11.5507	15.409	1.71891e-13	1.56421e-11
d3f2268d4be5ff395b9c6637046d7313	Bacteria	Bacteroidetes	Bacteroidia	Chitinophagales	Saprospiraceae	Rubidimonas	uncultured Saprospiraceae bacterium	-8.87363	12.7429	1.46112e-09	2.65924e-08
7139bccfaa4714d812add6d50c34a5c3	Bacteria	Verrucomicrobia	Verrucomicrobiae	Verrucomicrobiales	Rubritaleaceae	Roseibacillus	NA	-8.75914	12.6333	1.62742e-07	1.04583e-06
781435315eb0ee9e3e324520ac81d3f5	Bacteria	Patescibacteria	Gracilibacteria	uncultured bacterium	uncultured bacterium	uncultured bacterium gen	uncultured bacterium	-8.55477	12.4331	1.69198e-06	7.33189e-06
e9057ddb071fb462e0e1ea86193ab800	Bacteria	Proteobacteria	Alphaproteobacteria	Rhizobiales	Rhizobiaceae	Rhizobiales gen	uncultured bacterium	-8.45123	12.3212	3.37071e-11	1.89614e-09
9c9fa8c775979625138b1f18906f0928	Bacteria	Bacteroidetes	Bacteroidia	Flavobacteriales	Flavobacteriaceae	Maribacter	NA	-8.29568	12.1689	6.10236e-10	1.23403e-08
d03a01dc1f2cc974e05c2c2c1252c0c9	Bacteria	Planctomycetes	Planctomycetacia	Pirellulales	Pirellulaceae	Rubripirellula	uncultured bacterium	-8.15545	12.0286	4.16734e-11	1.89614e-09
3dd66df6e72dfdad38f003fc516becd8	Bacteria	Bacteroidetes	Bacteroidia	Flavobacteriales	Flavobacteriaceae	Ulvibacter	NA	-7.9632	13.8618	7.12141e-08	5.4004e-07
4e808a86deb678efa35ee03830473c88	Bacteria	Bacteroidetes	Bacteroidia	Chitinophagales	Saprospiraceae	Rubidimonas	uncultured bacterium	-7.65384	11.5393	4.80851e-08	4.16737e-07
a4c3712f88390a8a1225f85c218c3730	Bacteria	Proteobacteria	Alphaproteobacteria	Rhodobacterales	Rhodobacteraceae	Rhodobacterales gen	NA	-7.64144	11.5258	9.95151e-09	1.0654e-07
ae42822d15379648b0fae507c6b92c62	Bacteria	Proteobacteria	Alphaproteobacteria	Rhizobiales	Rhizobiaceae	Rhizobiales gen	NA	-7.498	11.3849	9.68144e-09	1.0654e-07
3e8dfcfd4d71b1df0b053de6e58027c6	Bacteria	Bacteroidetes	Bacteroidia	Flavobacteriales	Flavobacteriaceae	Psychroserpens	NA	-7.41602	11.3039	2.85461e-09	4.26265e-08
a40f9ba46ee7d22034a239742dd936ec	Bacteria	Bacteroidetes	Bacteroidia	Chitinophagales	Saprospiraceae	Chitinophagales gen	uncultured Bacteroidetes bacterium	-7.37053	11.2666	1.49961e-06	6.65678e-06
6ad1cc2086a2b47d96ceee309baa1f11	Bacteria	Proteobacteria	Alphaproteobacteria	Rhodobacterales	Rhodobacteraceae	Marivita	NA	-7.36102	13.0581	9.38858e-08	6.3286e-07
29157c40c61d4288eb0a55e14ded33be	Bacteria	Proteobacteria	Alphaproteobacteria	Rhodobacterales	Rhodobacteraceae	Rhodobacterales gen	NA	-7.34442	11.2359	5.89765e-08	4.72847e-07
c017bdbe660eadaad3dd60ef0a2c0ae2	Bacteria	Verrucomicrobia	Verrucomicrobiae	Verrucomicrobiales	Rubritaleaceae	Roseibacillus	Roseibacillus ponti	-7.28993	11.1856	3.50754e-07	1.93446e-06
fb29f516020241136ab103091af746fa	Bacteria	Verrucomicrobia	Verrucomicrobiae	Verrucomicrobiales	Rubritaleaceae	Roseibacillus	uncultured bacterium	-7.25307	11.1489	7.06603e-07	3.47572e-06
3f650c55f39afac9bd63bfe593f68da6	Bacteria	Proteobacteria	Alphaproteobacteria	Micavibrionales	uncultured	Micavibrionales gen	uncultured bacterium	-7.18651	11.0809	1.68843e-08	1.70719e-07
177963b09924b685fa590663772906e3	Bacteria	Bacteroidetes	Bacteroidia	Flavobacteriales	Crocinitomicaceae	Fluviicola	Cryomorphaceae bacterium JNU-L074	-7.13101	11.029	2.04584e-07	1.24114e-06
834cb4a177334ea1154a7b8bc91fbd8f	Bacteria	Proteobacteria	Alphaproteobacteria	Sphingomonadales	Sphingomonadaceae	Sphingorhabdus	NA	-7.12846	11.0258	7.5682e-08	5.50965e-07
960ec259f9a6e262dfa2c7a3ebcc221a	Bacteria	Bacteroidetes	Bacteroidia	Flavobacteriales	Flavobacteriaceae	Maribacter	Ambiguous_taxa	-7.11869	11.0182	1.01407e-06	4.85313e-06
fe1cf8e8a42bf6c20f49f9caeb1fc817	Bacteria	Proteobacteria	Alphaproteobacteria	Rhodobacterales	Rhodobacteraceae	Rhodobacterales gen	NA	-7.07944	10.9793	3.8795e-07	2.07383e-06
4b57356b5fd54a056d27deaaebd8799a	Bacteria	Bacteroidetes	Bacteroidia	Flavobacteriales	Flavobacteriaceae	Dokdonia	Ambiguous_taxa	-7.04429	13.9065	2.89966e-08	2.63869e-07
1f3dee43d43f50ab2f4ce1c7ff1472e0	Bacteria	Bacteroidetes	Bacteroidia	Flavobacteriales	Flavobacteriaceae	Dokdonia	Ambiguous_taxa	-7.04196	10.9423	2.47079e-07	1.45059e-06
68bf4022f910174cebba88df98798c06	Bacteria	Bacteroidetes	Bacteroidia	Flavobacteriales	Flavobacteriaceae	Polaribacter	NA	-7.02329	10.9283	1.8418e-05	5.68148e-05
251289870a7f818b6006d14ae4e58398	Bacteria	Proteobacteria	Alphaproteobacteria	Rhizobiales	Rhizobiaceae	Rhizobiales gen	NA	-6.85878	10.7666	2.85084e-06	1.15301e-05
08e15f36f69e8cb608658baebf70c8d5	Bacteria	Proteobacteria	Alphaproteobacteria	Rhodobacterales	Rhodobacteraceae	Rhodobacterales gen	NA	-6.85225	10.7593	6.57057e-07	3.32179e-06
ff7d5e7bbd947a4e77610f626d63216d	Bacteria	Proteobacteria	Alphaproteobacteria	NA	NA	NA gen	NA	-6.84189	10.752	6.94888e-06	2.43211e-05
44275f1b30ee961677320fd11d7c08bd	Bacteria	Bacteroidetes	Bacteroidia	Flavobacteriales	Flavobacteriaceae	Algibacter	NA	-6.82811	10.7409	9.03037e-05	0.000241695
0d878f98cfdf13f45bbd359748147596	Bacteria	Bacteroidetes	Bacteroidia	Flavobacteriales	Flavobacteriaceae	Dokdonia	uncultured bacterium	-6.73932	15.1393	3.04475e-09	4.26265e-08
936afdbbd3331f854228ad6f414f78ed	Bacteria	Bacteroidetes	Bacteroidia	Flavobacteriales	Flavobacteriaceae	Maribacter	Ambiguous_taxa	-6.69711	10.6119	1.41516e-05	4.51859e-05
f06ef6e1f926b142bfe6a2bad9388f9f	Bacteria	Proteobacteria	Alphaproteobacteria	Micavibrionales	uncultured	Micavibrionales gen	uncultured bacterium	-6.53658	10.46	0.000144451	0.000365141
3ba5fe37f6fe486b58e8064be7c3d3cf	Bacteria	Patescibacteria	Gracilibacteria	uncultured bacterium	uncultured bacterium	uncultured bacterium gen	uncultured bacterium	-6.15821	10.1036	0.000222731	0.000547797
c18db2326ec92e07c3273aa391ee8e6a	Bacteria	Verrucomicrobia	Verrucomicrobiae	Verrucomicrobiales	Rubritaleaceae	Rubritalea	uncultured bacterium	-6.11618	10.0613	7.72242e-05	0.000216228
bf286926ce5511861a25ad9b444ba7cd	Bacteria	Bacteroidetes	Bacteroidia	Chitinophagales	Saprospiraceae	Lewinella	Lewinella agarilytica	-5.84904	11.6781	5.03387e-05	0.000145423
c4aad657630f2155a1cae070856bf561	Bacteria	Proteobacteria	Alphaproteobacteria	Rhodobacterales	Rhodobacteraceae	Sulfitobacter	NA	-5.39234	11.3793	1.33668e-05	4.34421e-05
77d1a54fd222b06c67b78404a437db87	Bacteria	Planctomycetes	Planctomycetacia	Pirellulales	Pirellulaceae	Rubripirellula	uncultured bacterium	-5.34307	10.9701	8.4202e-05	0.000230936
f4db6e813ec4829679749ef9c2a5883c	Bacteria	Verrucomicrobia	Verrucomicrobiae	Verrucomicrobiales	Rubritaleaceae	Rubritalea	uncultured bacterium	-5.22309	13.0906	3.5347e-06	1.34024e-05
69a322e3402f1536bf4aeebe39c4cb94	Bacteria	Proteobacteria	Alphaproteobacteria	Sphingomonadales	Sphingomonadaceae	Sphingorhabdus	NA	-4.60216	11.4238	0.00033899	0.000801249
41734610d064859cb247b786451fb63c	Bacteria	Proteobacteria	Alphaproteobacteria	Rhizobiales	Rhizobiaceae	Pseudahrensia	Ahrensia sp. R2A130	-4.47558	10.746	0.00192546	0.00375912
bca8297d4a1bef2c9a5af3d9f508f84d	Bacteria	Bacteroidetes	Bacteroidia	Chitinophagales	Saprospiraceae	Lewinella	Lewinella agarilytica	-4.41851	12.0714	5.41044e-06	1.93078e-05
5d11699e962ddaeb7735e6b0c47a1f3b	Bacteria	Proteobacteria	Alphaproteobacteria	Rhodobacterales	Rhodobacteraceae	Roseovarius	NA	-4.38206	11.5835	0.000686651	0.00156213
c3aa572ff1eaedf3f848a25b859b5b1d	Bacteria	Bacteroidetes	Bacteroidia	Chitinophagales	Saprospiraceae	Lewinella	uncultured Bacteroidetes bacterium	-4.18257	11.9857	0.00140916	0.00287285
2dd8865183c6fbef173c95ff428a54f0	Bacteria	Proteobacteria	Alphaproteobacteria	Rhodobacterales	Rhodobacteraceae	Rhodobacterales gen	NA	-4.13394	11.658	0.000249538	0.000605547
2642f56611986c70f2061e8acd4a350b	Bacteria	Proteobacteria	Alphaproteobacteria	Rhizobiales	Rhizobiaceae	Rhizobiales gen	NA	-4.08535	13.5358	0.00133521	0.00276146
78d684e00dc21ccb6ceea956c11eab8c	Bacteria	Proteobacteria	Alphaproteobacteria	Rhodobacterales	Rhodobacteraceae	Sulfitobacter	NA	-4.04189	10.9986	0.00275696	0.00512006
143a5baade6ae00ef156a5819b5ef768	Bacteria	Planctomycetes	Planctomycetacia	Planctomycetales	Rubinisphaeraceae	Planctomycetales gen	uncultured bacterium	-3.91662	11.9367	0.00340091	0.0061755
abb48eee313649bd0b7d21edf7083416	Bacteria	Proteobacteria	Alphaproteobacteria	Rhizobiales	Rhizobiaceae	Rhizobiales gen	NA	-3.58858	11.9316	0.00104887	0.00232797
9c1631d2c8e1c82c5124c3302f82f0ad	Bacteria	Bacteroidetes	Bacteroidia	Chitinophagales	Saprospiraceae	Chitinophagales gen	NA	-3.30358	13.7555	3.62014e-05	0.000109811
f521400d59f2f88b4dcf8c31459f98e9	Bacteria	Verrucomicrobia	Verrucomicrobiae	Verrucomicrobiales	Rubritaleaceae	Roseibacillus	NA	-3.03899	11.7914	0.00119041	0.00254887
dfcf4a90aede46aeaf4540ccceafb040	Bacteria	Proteobacteria	Gammaproteobacteria	Alteromonadales	Pseudoalteromonadaceae	Pseudoalteromonas	NA	-2.92176	12.8495	0.00162373	0.00324747
4c64bba415e1d2cc023039e6ede167e7	Bacteria	Cyanobacteria	Oxyphotobacteria	Synechococcales	Synechococcales Incertae Sedis	Schizothrix LEGE 07164	uncultured cyanobacterium	-2.50767	13.7511	0.00120988	0.00256045
7db9da43f4aec718b22b69c5ff2a0083	Bacteria	Proteobacteria	Alphaproteobacteria	Rhodobacterales	Rhodobacteraceae	Rhodobacterales gen	NA	2.29349	13.3918	0.00342706	0.0061755
426f475c71fe10b435bcf1de6a85a826	Bacteria	Proteobacteria	Alphaproteobacteria	Rhodobacterales	Rhodobacteraceae	Loktanella	NA	2.37039	13.4795	0.00223727	0.00428614
b2b86de91fcfcd44763f7d6d64e60592	Bacteria	Bacteroidetes	Bacteroidia	Flavobacteriales	Flavobacteriaceae	Ulvibacter	NA	2.57987	11.5489	0.00335441	0.00616668
57dde192ef7a152e9402964ad8385b65	Bacteria	Proteobacteria	Alphaproteobacteria	Rhodobacterales	Rhodobacteraceae	Rhodobacterales gen	NA	2.63794	13.0711	0.0010859	0.00238113
3c9ef4486b93f5ada435bd35a62ec7cf	Bacteria	Bacteroidetes	Bacteroidia	Chitinophagales	Saprospiraceae	Lewinella	NA	2.71375	11.9251	0.00194153	0.00375912
9e00ba65801ac9d563934dee13871070	Bacteria	Proteobacteria	Alphaproteobacteria	Rhodobacterales	Rhodobacteraceae	Planktotalea	NA	2.9802	11.7302	0.000698502	0.00156947
74832d9ad795fe5cdfadfccac83594fb	Bacteria	Bacteroidetes	Bacteroidia	Chitinophagales	uncultured	Chitinophagales gen	uncultured organism	3.44236	12.4195	0.000522791	0.0012044
faf0d35a13b82aca02ca28d0440aca6c	Bacteria	Bacteroidetes	Bacteroidia	Flavobacteriales	Flavobacteriaceae	Flavobacteriales gen	NA	3.75163	13.3693	0.00247734	0.00464821
744c199be9f3240b4a0dde1acac8647f	Bacteria	Bacteroidetes	Bacteroidia	Chitinophagales	Saprospiraceae	Chitinophagales gen	uncultured Bacteroidetes bacterium	3.8411	12.4036	0.00179364	0.0035483
b3f0b52d09a20c28c7b42b247d276dd1	Bacteria	Verrucomicrobia	Verrucomicrobiae	Verrucomicrobiales	Rubritaleaceae	Persicirhabdus	uncultured bacterium	3.90085	11.8935	3.97401e-05	0.000118569
41ec7172292a6ab0ef8d17d95a928bbb	Bacteria	Proteobacteria	Gammaproteobacteria	Nitrosococcales	Methylophagaceae	Nitrosococcales gen	uncultured marine bacterium	3.91225	13.2536	2.78766e-06	1.15301e-05
35381930bf9daaafbe254931f89f1a5e	Bacteria	Proteobacteria	Gammaproteobacteria	Nitrosococcales	Methylophagaceae	Nitrosococcales gen	NA	3.95725	13.1033	3.28601e-06	1.27246e-05
797f381b553766193915ad2a738767aa	Bacteria	Proteobacteria	Gammaproteobacteria	Nitrosococcales	Methylophagaceae	Nitrosococcales gen	uncultured marine bacterium	4.02474	13.1339	1.15018e-06	5.23331e-06
a113614efb71540288f170d14fe35eaa	Bacteria	Verrucomicrobia	Verrucomicrobiae	Verrucomicrobiales	Rubritaleaceae	Verrucomicrobiales gen	NA	4.04439	12.3448	0.00127523	0.00266772
d7adaab34485136d8394ce6d666832ec	Bacteria	Proteobacteria	Alphaproteobacteria	Rhodobacterales	Rhodobacteraceae	Octadecabacter	NA	4.27391	11.7786	0.000148102	0.000369242
e1707af801d45f000a3c489b7d07130c	Bacteria	Bacteroidetes	Bacteroidia	Chitinophagales	uncultured	Chitinophagales gen	NA	4.31064	10.6767	0.00142064	0.00287285
cb74dffb30d757cd956d7ec653bfafe5	Bacteria	Bacteroidetes	Bacteroidia	Flavobacteriales	Flavobacteriaceae	Flavobacteriales gen	NA	4.41247	14.2664	0.000370142	0.000863664
cf8af8e844f9a31dc67146e4e93813a0	Bacteria	Bacteroidetes	Bacteroidia	Chitinophagales	Saprospiraceae	Chitinophagales gen	NA	4.44435	11.1647	4.16524e-05	0.00012227
1c4c24c61feddacd78cd7628d255f189	Bacteria	Bacteroidetes	Bacteroidia	Chitinophagales	uncultured	Chitinophagales gen	NA	4.5179	11.1921	0.000253051	0.000605991
176d67a4a99d1ff5403cca5811c6fed4	Bacteria	Proteobacteria	Alphaproteobacteria	NA	NA	NA gen	NA	4.56436	11.1269	9.20942e-05	0.000242915
9f1514668c8e8758522d81d79da78fa5	Bacteria	Proteobacteria	Gammaproteobacteria	EC3	NA	EC3 gen	NA	4.66884	12.2123	8.5015e-05	0.000230936
1728ce9f5b8a90c2c9133629a22328a0	Bacteria	Bacteroidetes	Bacteroidia	Chitinophagales	Saprospiraceae	Lewinella	NA	4.84678	12.0697	7.67961e-05	0.000216228
495960a90060feb28d82f46b12143d58	Bacteria	Bacteroidetes	Bacteroidia	Chitinophagales	uncultured	Chitinophagales gen	uncultured organism	5.0448	11.0302	8.42107e-06	2.89176e-05
3f95c8e2921efbada1a665a567234c6f	Bacteria	Bacteroidetes	Bacteroidia	Chitinophagales	uncultured	Chitinophagales gen	uncultured Bacteroidetes bacterium	5.26545	11.3324	1.50313e-05	4.71672e-05
4bff25d2df01deef24ff616f662e14fe	Bacteria	Proteobacteria	Gammaproteobacteria	NA	NA	NA gen	NA	5.38505	10.0579	0.00238604	0.00452353
63c368be10b9d5088d6ec75dba9d34ee	Bacteria	Bacteroidetes	Bacteroidia	Flavobacteriales	Flavobacteriaceae	Flavobacteriales gen	NA	5.45092	11.422	0.000126868	0.000325211
a81f4172c1f2ad247352191c454aa4a8	Bacteria	Bacteroidetes	Bacteroidia	Chitinophagales	uncultured	Chitinophagales gen	uncultured organism	6.03577	11.1596	5.07937e-06	1.88662e-05
4c012d3a608619eb7ddcb207ed440dbe	Bacteria	Bacteroidetes	Bacteroidia	Flavobacteriales	Flavobacteriaceae	Croceitalea	NA	6.03854	11.0561	1.16209e-05	3.84547e-05
55ac36ce2b8f1303612a6f001765a4a6	Bacteria	Bacteroidetes	Bacteroidia	Flavobacteriales	Flavobacteriaceae	Maribacter	Ambiguous_taxa	6.1551	12.737	5.22421e-06	1.90161e-05
7ba9459f21b957e1b16d6f8f247094d1	Bacteria	Tenericutes	Mollicutes	Mycoplasmatales	Mycoplasmataceae	Mycoplasma	uncultured bacterium	6.41153	11.297	0.00114738	0.00248599
e5829380911df666ce2f020097fdf4e1	Bacteria	Bacteroidetes	Bacteroidia	Cytophagales	Cyclobacteriaceae	Cytophagales gen	uncultured bacterium	6.66802	9.94857	9.75036e-05	0.000253509
65717bb5832b7e5bf77d73812676e817	Bacteria	Bacteroidetes	Bacteroidia	Cytophagales	Cyclobacteriaceae	Cytophagales gen	uncultured bacterium	6.96574	11.072	5.97554e-08	4.72847e-07
13035225056c5f1547bc8916b79b8f5d	Bacteria	Bacteroidetes	Bacteroidia	Chitinophagales	Saprospiraceae	Lewinella	Lewinella agarilytica	7.09493	10.3565	1.00798e-05	3.39728e-05
4206b5550b439856d96689054a95fede	Bacteria	Lentisphaerae	Lentisphaeria	Lentisphaerales	Lentisphaeraceae	Lentisphaera	uncultured bacterium	7.3666	12.9056	1.03996e-06	4.85313e-06
00be5c16864fd7507c54750afedd7010	Bacteria	Proteobacteria	Alphaproteobacteria	Rhodobacterales	Rhodobacteraceae	Loktanella	uncultured alpha proteobacterium	7.38408	10.6353	2.44339e-06	1.03418e-05
ded061323949f8596a47a3002faca250	Bacteria	Bacteroidetes	Bacteroidia	Chitinophagales	uncultured	Chitinophagales gen	uncultured Bacteroidetes bacterium	7.58435	10.8293	1.66644e-07	1.04583e-06
f3fcc8973a2c2e1e403029e39fc6a924	Bacteria	Bacteroidetes	Bacteroidia	Flavobacteriales	Flavobacteriaceae	Tenacibaculum	Tenacibaculum sp. HMF2317	7.61358	10.8559	3.98814e-07	2.07383e-06
f07075ce399d88a0746c4024c6c2be7c	Bacteria	Bacteroidetes	Bacteroidia	Cytophagales	Cyclobacteriaceae	Cytophagales gen	uncultured bacterium	7.71591	10.9565	9.28672e-08	6.3286e-07
c67183d69c76276e67d8fe9f5f0996e2	Bacteria	Bacteroidetes	Bacteroidia	Chitinophagales	Saprospiraceae	Chitinophagales gen	uncultured marine bacterium	7.82982	11.0692	8.58851e-09	1.04207e-07
b62d436abddd0cc77256a63656655313	Bacteria	Bacteroidetes	Bacteroidia	Chitinophagales	uncultured	Chitinophagales gen	uncultured organism	7.96173	11.1982	4.883e-09	6.3479e-08
3021f31760dfaeedd2045a84f1025bce	Bacteria	Bacteroidetes	Bacteroidia	Chitinophagales	Saprospiraceae	Lewinella	uncultured bacterium	8.07747	11.3108	1.92849e-09	3.19078e-08
ef7d70cb3e4d10970fbe0a9ba00cb801	Bacteria	Verrucomicrobia	Verrucomicrobiae	Verrucomicrobiales	Rubritaleaceae	Rubritalea	uncultured bacterium	8.08859	11.3256	2.31256e-08	2.21519e-07
0bb71f743a17a0b9cd4d2293bab75afa	Bacteria	Patescibacteria	Saccharimonadia	Saccharimonadales	NA	Saccharimonadales gen	NA	8.10928	11.3479	2.70437e-07	1.53811e-06
7e65bd64ade79d96332180985731e79a	Bacteria	Bacteroidetes	Bacteroidia	Flavobacteriales	Flavobacteriaceae	Tenacibaculum	Tenacibaculum sp. HMF2317	8.31453	11.546	4.03852e-10	9.18764e-09
4d91d6b19e023e2874bb03d67a9fd8d1	Bacteria	Bacteroidetes	Bacteroidia	Flavobacteriales	Flavobacteriaceae	Algitalea	uncultured bacterium	8.94586	12.1715	2.44999e-10	6.36997e-09
b337cd18d37c560889946e40c4a813d0	Bacteria	Bacteroidetes	Bacteroidia	Flavobacteriales	Flavobacteriaceae	Winogradskyella	NA	9.01379	12.2378	2.42688e-10	6.36997e-09
1c3bc6082d7c4e27c6e42a40d2b1f4b3	Bacteria	Proteobacteria	Gammaproteobacteria	Cellvibrionales	Cellvibrionaceae	Cellvibrionales gen	NA	9.08825	12.3147	3.27646e-06	1.27246e-05
d6c593dfab6964aa23778b11ee222945	Bacteria	Proteobacteria	Alphaproteobacteria	uncultured	uncultured bacterium	uncultured gen	uncultured bacterium	9.42461	12.6472	1.95324e-10	6.36997e-09
20f45ad151f5d01259fbaec707b0783c	Bacteria	Bacteroidetes	Bacteroidia	Chitinophagales	Saprospiraceae	Chitinophagales gen	NA	9.88083	13.0976	2.65409e-15	4.83045e-13

## Sheet: SuppData3-Bac. Painted 16d 0.5x
Differential abundance (edgeR) results for bacterial ASVs: Painted plate biofilms, day 16, Control vs. 0.5x/week. Positive and negative Log fold values indicate differential enrichment in Control and Groomed biofilms, respectively.
ASV	Kingdom	Phylum	Class	Order	Family	Genus	Species	logFC	logCPM	PValue	FDR
a7696907fd976cbb51c1217a5664f3a4	Bacteria	Proteobacteria	Alphaproteobacteria	Caulobacterales	Hyphomonadaceae	Hellea	uncultured alpha proteobacterium	-10.5209	13.3149	0.000147916	0.00407257
87d778ef58575ad9573269258f33bf4c	Bacteria	Proteobacteria	Alphaproteobacteria	Caulobacterales	Hyphomonadaceae	Algimonas	NA	-10.4468	13.2408	0.000131434	0.00407257
385636564cdc7c62914d493d574f7660	Bacteria	Proteobacteria	Alphaproteobacteria	Sphingomonadales	Sphingomonadaceae	Altererythrobacter	Altererythrobacter sp. JNU-L057	-9.42163	12.2205	0.000548691	0.00884002
c1a64f73cff6d31ce752f4a019497e61	Bacteria	Proteobacteria	Alphaproteobacteria	Rhodobacterales	Rhodobacteraceae	Rhodobacterales gen	NA	-9.09478	11.8927	0.000170611	0.00407257
0a8258f267da37fb2624dc45dc3ca75e	Bacteria	Proteobacteria	Alphaproteobacteria	Rhodobacterales	Rhodobacteraceae	Tateyamaria	NA	8.93764	10.9849	0.000434708	0.00787909
351fcf9ae4376e9b5c39c24a78cb9c75	Bacteria	Bacteroidetes	Bacteroidia	Flavobacteriales	Flavobacteriaceae	Flavobacteriales gen	NA	9.39687	11.4413	0.000196607	0.00407257
251c6edb42c413387003c4cd7574f36b	Bacteria	NA	NA	NA	NA	NA gen	NA	9.75433	11.7954	4.56354e-05	0.00407257
893e01ed997e5640948f62c72030d6c6	Bacteria	Bacteroidetes	Bacteroidia	Flavobacteriales	Flavobacteriaceae	Flavobacteriales gen	NA	9.90433	11.9452	0.000130574	0.00407257
1f71cf72045c404f9de42ee57093023b	Bacteria	Proteobacteria	Gammaproteobacteria	Cellvibrionales	Cellvibrionaceae	Aestuariicella	uncultured bacterium	11.0418	13.0802	0.000167849	0.00407257

## Sheet: SuppData3-Bac. Painted 30d 0.5x
Differential abundance (edgeR) results for bacterial ASVs: Painted plate biofilms, day 30, Control vs. 0.5x/week. Positive and negative Log fold values indicate differential enrichment in Control and Groomed biofilms, respectively.
ASV	Kingdom	Phylum	Class	Order	Family	Genus	Species	logFC	logCPM	PValue	FDR
0c257819c8fe9c8ef82aafced37d0174	Bacteria	Proteobacteria	Alphaproteobacteria	Rhodobacterales	Rhodobacteraceae	Rhodobacterales gen	NA	-9.94618	13.4167	1.68458e-06	4.29568e-05
543f4fbdc933ee71a152b6c1740b9cff	Bacteria	Proteobacteria	Gammaproteobacteria	Oceanospirillales	SS1-B-06-26	Oceanospirillales gen	uncultured marine bacterium	-9.90385	13.376	4.35429e-06	7.40229e-05
daa51fd9691b2653265a8f1c50e5656a	Bacteria	Proteobacteria	Gammaproteobacteria	Oceanospirillales	Oleiphilaceae	Oleiphilus	Ambiguous_taxa	-8.69349	14.5775	2.52826e-05	0.000343844
d8ffa667a1f67aa261b1476b11a52c6b	Bacteria	Proteobacteria	Deltaproteobacteria	Bdellovibrionales	Bacteriovoracaceae	Peredibacter	uncultured Peredibacter sp.	-8.54891	12.0172	1.88782e-08	1.28372e-06
89c74a944a978f5560ea48add77cf83d	Bacteria	Bacteroidetes	Bacteroidia	Chitinophagales	Saprospiraceae	Chitinophagales gen	uncultured Bacteroidetes bacterium	-8.1506	11.6309	3.71882e-06	6.89673e-05
c9a4dbbfc9941aa612344b895351b65c	Bacteria	Proteobacteria	Alphaproteobacteria	Rhodobacterales	Rhodobacteraceae	Rhodobacterales gen	NA	-8.07445	11.5545	2.37046e-06	4.83573e-05
74b9a705923e7709556ab6b000813e06	Bacteria	Cyanobacteria	Oxyphotobacteria	Phormidesmiales	Phormidesmiaceae	Acrophormium PCC-7375	uncultured bacterium	-8.0397	11.5183	7.78479e-07	2.36041e-05
4f0696e9e4a4d1c583d9505b8dd5b3a9	Bacteria	Proteobacteria	Gammaproteobacteria	Pseudomonadales	Moraxellaceae	Alkanindiges	uncultured bacterium	-7.92128	11.4028	1.97912e-06	4.486e-05
cf32c103773d8f60c44fe913394987a2	Bacteria	Cyanobacteria	Oxyphotobacteria	Phormidesmiales	Phormidesmiaceae	Phormidesmis ANT.LACV5.1	uncultured bacterium	-7.79385	11.2862	0.000143847	0.00154446
2b7f5a8d5cfac9e829c7d3ba8ac60fc2	Bacteria	Bacteroidetes	Bacteroidia	Flavobacteriales	Flavobacteriaceae	Kordia	Ambiguous_taxa	-7.06454	10.5714	0.000176316	0.00171279
80b4796217568fa11754ca19988d335c	Bacteria	Verrucomicrobia	Verrucomicrobiae	Opitutales	Puniceicoccaceae	Lentimonas	uncultured bacterium	-7.01435	10.5245	0.000361872	0.0028393
338033678a8a3dcdb915d67422375c2c	Bacteria	Proteobacteria	Alphaproteobacteria	Caulobacterales	Hyphomonadaceae	Hyphomonas	NA	-6.83498	10.3498	0.000358168	0.0028393
fc2c0b958c8f10c4da0cc3cf9fa6fcc2	Bacteria	Proteobacteria	Alphaproteobacteria	Micavibrionales	Micavibrionaceae	Micavibrionales gen	uncultured bacterium	-6.79392	11.8841	2.02333e-05	0.000294828
6e438748a67b14d449cc91dd6c8e549c	Bacteria	NA	NA	NA	NA	NA gen	NA	-6.33221	9.86577	0.000558655	0.0038536
a4cef65ef19982b21cf793a88ac294ce	Bacteria	Planctomycetes	Phycisphaerae	Phycisphaerales	Phycisphaeraceae	SM1A02	Ambiguous_taxa	-6.07895	9.62492	0.000567073	0.0038536
68a779812cfac79439166ebacd9653ad	Bacteria	Bacteroidetes	Bacteroidia	Flavobacteriales	Flavobacteriaceae	Flavobacteriales gen	NA	-5.88171	9.43966	0.00116792	0.00680733
33d66980740fee0f4ee38070e9c25e6f	Bacteria	Bacteroidetes	Bacteroidia	Flavobacteriales	Flavobacteriaceae	Winogradskyella	NA	-5.39606	8.98923	0.00185554	0.00970591
a6d61ea2842248ffc47583a0b69c0263	Bacteria	Proteobacteria	Alphaproteobacteria	Micavibrionales	Micavibrionaceae	Micavibrionales gen	uncultured bacterium	-5.38717	11.9294	0.00151431	0.0082368
b0db853178bc8ee04456709d46ac4667	Bacteria	Bacteroidetes	Bacteroidia	Chitinophagales	Saprospiraceae	Lewinella	Ambiguous_taxa	-5.04404	12.554	0.00142468	0.00807319
6c3f8f72052ba53ddff82a9a39553381	Bacteria	Proteobacteria	Alphaproteobacteria	Caulobacterales	Hyphomonadaceae	Hellea	uncultured alpha proteobacterium	-4.20314	11.6953	0.00153431	0.0082368
3c81d46fe1dbaf020d4a56c8ae56503a	Bacteria	Proteobacteria	Alphaproteobacteria	Rhodobacterales	Rhodobacteraceae	Rhodobacterales gen	uncultured marine microorganism	4.04864	11.3408	0.00191303	0.00975643
958800fbbe5701135cc0f9aabd275642	Bacteria	Proteobacteria	Gammaproteobacteria	Ectothiorhodospirales	Ectothiorhodospiraceae	Ectothiorhodospirales gen	uncultured bacterium	4.6734	12.2602	0.000882574	0.00529544
6f7c9071ab8ee3127b2091565f899040	Bacteria	Bacteroidetes	Bacteroidia	Cytophagales	Cyclobacteriaceae	Fulvivirga	uncultured bacterium	4.92117	12.0999	0.000598541	0.0038536
8612a570cbf751e6b441e9ad96d2b892	Bacteria	Verrucomicrobia	Verrucomicrobiae	Verrucomicrobiales	Rubritaleaceae	Luteolibacter	unidentified marine bacterioplankton	5.37607	13.8329	0.000232094	0.00215214
0fe8130e11ffe61350dbbb01d1595c42	Bacteria	Bacteroidetes	Bacteroidia	Flavobacteriales	Flavobacteriaceae	Flavobacteriales gen	NA	5.59794	11.6092	0.000355953	0.0028393
02bc39663de59761a6769d570a3f0508	Bacteria	Proteobacteria	Alphaproteobacteria	Rhodobacterales	Rhodobacteraceae	Tateyamaria	NA	5.69449	11.9459	0.000340242	0.0028393
6f008172d4abd7e1387830a7c98e1caa	Bacteria	Proteobacteria	Alphaproteobacteria	Caulobacterales	Hyphomonadaceae	Algimonas	Ambiguous_taxa	6.07025	9.15853	0.000732856	0.00453038
43f334b6bf53186d5300bf10d87e46ff	Bacteria	Proteobacteria	Alphaproteobacteria	Rhodobacterales	Rhodobacteraceae	Rhodobacterales gen	NA	6.08794	11.0692	0.000604486	0.0038536
28939e5c5c3e551e19741bc260a9785f	Bacteria	Verrucomicrobia	Verrucomicrobiae	Verrucomicrobiales	Rubritaleaceae	Roseibacillus	uncultured marine bacterium	6.76017	9.81092	0.000141954	0.00154446
3c9ef4486b93f5ada435bd35a62ec7cf	Bacteria	Bacteroidetes	Bacteroidia	Chitinophagales	Saprospiraceae	Lewinella	NA	7.57981	10.6045	0.000174355	0.00171279
13035225056c5f1547bc8916b79b8f5d	Bacteria	Bacteroidetes	Bacteroidia	Chitinophagales	Saprospiraceae	Lewinella	Lewinella agarilytica	7.61938	10.6432	0.000472038	0.00343913
7fc64535448fdd7bd6f0ffa1de3edfec	Bacteria	Proteobacteria	Gammaproteobacteria	Alteromonadales	Pseudoalteromonadaceae	Algicola	Pseudoalteromonas sp. 9/27-2	7.78039	12.152	0.000419331	0.00316828
477cc860994a37fa45ae1caa2c4f3562	Bacteria	Verrucomicrobia	Verrucomicrobiae	Verrucomicrobiales	Rubritaleaceae	Luteolibacter	unidentified marine bacterioplankton	7.88535	10.904	5.0001e-05	0.000637513
f0d2ef442aa280e8eb33ed311d14d3ab	Bacteria	Bacteroidetes	Bacteroidia	Flavobacteriales	Flavobacteriaceae	Maritimimonas	uncultured bacterium	8.07472	11.0899	0.000112551	0.00135061
d6bb1fffa3fe6563ed4eb2fd39a5123b	Bacteria	Verrucomicrobia	Verrucomicrobiae	Verrucomicrobiales	Rubritaleaceae	Luteolibacter	unidentified marine bacterioplankton	8.15309	11.1668	9.04309e-06	0.000141907
226bbd7e70507c2a5253cc25603dd573	Bacteria	Bacteroidetes	Bacteroidia	Flavobacteriales	Flavobacteriaceae	Algibacter	NA	8.29123	11.3029	8.09946e-07	2.36041e-05
b337cd18d37c560889946e40c4a813d0	Bacteria	Bacteroidetes	Bacteroidia	Flavobacteriales	Flavobacteriaceae	Winogradskyella	NA	8.77234	11.778	3.95587e-07	2.01749e-05
cfebcae84364bb0f12ffde2023448c65	Bacteria	Bacteroidetes	Bacteroidia	Flavobacteriales	Flavobacteriaceae	Flavobacteriales gen	NA	9.02067	12.8694	4.98951e-07	2.03572e-05
7fafc56d33600844148633235ec7c1aa	Bacteria	Proteobacteria	Alphaproteobacteria	Rhodobacterales	Rhodobacteraceae	Rhodobacterales gen	NA	11.7415	14.7351	1.03679e-08	1.28372e-06
db99450335efc4f24272355ca286d966	Bacteria	Bacteroidetes	Bacteroidia	Flavobacteriales	Flavobacteriaceae	Flavobacteriales gen	NA	12.606	15.599	1.29096e-08	1.28372e-06

## Sheet: SuppData3-Bac. Painted 16d 3x
Differential abundance (edgeR) results for bacterial ASVs: Painted plate biofilms, day 16, Control vs. 3x/week. Positive and negative Log fold values indicate differential enrichment in Control and Groomed biofilms, respectively.
ASV	Kingdom	Phylum	Class	Order	Family	Genus	Species	logFC	logCPM	PValue	FDR
3e1b2e3d0af0cd95e0ff61194b53499e	Bacteria	Bacteroidetes	Bacteroidia	Flavobacteriales	Flavobacteriaceae	Dokdonia	Ambiguous_taxa	-13.6475	15.8421	3.45325e-06	0.000129497
895ad7a98c8bf0f6ae170438d2fb2dc2	Bacteria	Proteobacteria	Gammaproteobacteria	Oceanospirillales	Saccharospirillaceae	Oleibacter	NA	-12.2348	14.4271	2.00795e-08	3.01192e-06
8a22a99826f7c62c68b4da312e3f54fa	Bacteria	Bacteroidetes	Bacteroidia	Flavobacteriales	Flavobacteriaceae	Dokdonia	Ambiguous_taxa	-11.8635	14.0608	0.000324038	0.00292136
cc8b39567e8edac982e9ca9749904b26	Bacteria	Patescibacteria	Gracilibacteria	JGI 0000069-P22	uncultured bacterium	JGI 0000069-P22 gen	uncultured bacterium	-11.0176	13.2136	1.08424e-05	0.000325273
b9dfa1bd8e792527a360e39b3b0f690c	Bacteria	NA	NA	NA	NA	NA gen	NA	-10.2108	12.4099	0.000267165	0.00286249
37b80ff0dfb4823cf576e9e5b710e27b	Bacteria	Proteobacteria	Alphaproteobacteria	Caulobacterales	Hyphomonadaceae	Algimonas	Algimonas ampicilliniresistens	-10.0049	12.2035	3.36746e-05	0.000721599
3e7a454cd6db3b7801b291587b2466b6	Bacteria	Bacteroidetes	Bacteroidia	Flavobacteriales	Flavobacteriaceae	Flavobacteriales gen	NA	-9.82838	12.0298	0.00174551	0.00872756
06bfd6608071f821cad7a145527bf0cb	Bacteria	Proteobacteria	Gammaproteobacteria	Alteromonadales	Alteromonadaceae	Alteromonas	NA	-9.03653	11.2414	0.000298941	0.00292136
432b230323f6bb043e95493ebe836552	Bacteria	Proteobacteria	Alphaproteobacteria	Caulobacterales	Hyphomonadaceae	Algimonas	NA	-8.96306	11.1701	0.00136221	0.0070459
e64e4c5e6981f98043bb521b6204af97	Bacteria	Proteobacteria	Alphaproteobacteria	Rhodobacterales	Rhodobacteraceae	Octadecabacter	Ambiguous_taxa	-8.66168	10.8703	0.00118823	0.00685519
70ec197056f6525b1262cff8b66289a9	Bacteria	Bacteroidetes	Bacteroidia	Flavobacteriales	Flavobacteriaceae	Winogradskyella	NA	-8.56236	10.771	0.000390988	0.00308675
0235024e08230bdfbbfc5bb7de0ec896	Bacteria	Proteobacteria	Alphaproteobacteria	Micavibrionales	Micavibrionaceae	Micavibrionales gen	uncultured bacterium	-8.48891	12.6472	0.000234661	0.00270762
a9f642d55d8afc399f658c2887770907	Bacteria	Proteobacteria	Alphaproteobacteria	Micavibrionales	Micavibrionaceae	Micavibrionales gen	uncultured bacterium	-6.26826	14.0864	0.000737903	0.00452202
88ad3be8154effb2572e9b2c51dabecb	Bacteria	Bacteroidetes	Bacteroidia	Flavobacteriales	Flavobacteriaceae	Dokdonia	Ambiguous_taxa	-5.62371	14.087	0.000753669	0.00452202
79f4afe4c354be7dcb20cc43640783b9	Bacteria	Proteobacteria	Gammaproteobacteria	Oceanospirillales	Oleiphilaceae	Oleiphilus	Ambiguous_taxa	6.2768	8.84371	0.00193989	0.00938656
c5a060acfdb12a7da4a17ebe1bc18c20	Bacteria	Proteobacteria	Alphaproteobacteria	Rickettsiales	AB1	Rickettsiales gen	uncultured alpha proteobacterium	6.82473	9.36785	0.00127835	0.0070459
4f0696e9e4a4d1c583d9505b8dd5b3a9	Bacteria	Proteobacteria	Gammaproteobacteria	Pseudomonadales	Moraxellaceae	Alkanindiges	uncultured bacterium	6.96991	10.306	0.000380677	0.00308675
251c6edb42c413387003c4cd7574f36b	Bacteria	NA	NA	NA	NA	NA gen	NA	7.07454	10.514	0.000450111	0.00337583
0a8258f267da37fb2624dc45dc3ca75e	Bacteria	Proteobacteria	Alphaproteobacteria	Rhodobacterales	Rhodobacteraceae	Tateyamaria	NA	7.13934	9.66698	0.000635191	0.00414255
e053db62fd5a6cb57e0956dba94412f0	Bacteria	NA	NA	NA	NA	NA gen	NA	7.29333	9.81784	0.000587648	0.00400669
d2a5cc6ed006af049db2f867430dd982	Bacteria	Proteobacteria	Gammaproteobacteria	Oceanospirillales	Saccharospirillaceae	Thalassolituus	Ambiguous_taxa	7.31992	9.84884	0.00135179	0.0070459
37e07a902cf53658ae07ff5480276420	Bacteria	Planctomycetes	Phycisphaerae	Phycisphaerales	Phycisphaeraceae	SM1A02	Ambiguous_taxa	7.36035	9.88161	0.000513029	0.00366449
437b188a324f061a3f38dfa181805e9e	Bacteria	Proteobacteria	Alphaproteobacteria	Rhodobacterales	Rhodobacteraceae	Rhodobacterales gen	NA	7.55633	10.071	0.000331087	0.00292136
1ec4e4f208642dd365a2fb19c7beeb18	Bacteria	Bacteroidetes	Bacteroidia	Flavobacteriales	Flavobacteriaceae	Winogradskyella	NA	7.58109	10.0925	0.000208372	0.00260465
6ad1cc2086a2b47d96ceee309baa1f11	Bacteria	Proteobacteria	Alphaproteobacteria	Rhodobacterales	Rhodobacteraceae	Marivita	NA	8.092	10.5895	5.73438e-05	0.000860157
893e01ed997e5640948f62c72030d6c6	Bacteria	Bacteroidetes	Bacteroidia	Flavobacteriales	Flavobacteriaceae	Flavobacteriales gen	NA	8.09791	10.5992	0.000121218	0.00165297
c7a2eb62020d0cde838aac411733ba7c	Bacteria	Proteobacteria	Gammaproteobacteria	Gammaproteobacteria Incertae Sedis	Unknown Family	Marinicella	NA	8.13342	10.6292	4.68489e-05	0.000780815
1f71cf72045c404f9de42ee57093023b	Bacteria	Proteobacteria	Gammaproteobacteria	Cellvibrionales	Cellvibrionaceae	Aestuariicella	uncultured bacterium	9.41244	11.9023	4.19607e-05	0.000780815
61d65cc0f5d223f99434d4c461ba7545	Bacteria	Proteobacteria	Gammaproteobacteria	Alteromonadales	Alteromonadaceae	Alteromonadales gen	NA	9.68737	12.1718	1.40015e-05	0.000350039
5b6d42803a820688d6584ac0e695b951	Bacteria	Bacteroidetes	Bacteroidia	Flavobacteriales	Flavobacteriaceae	Dokdonia	uncultured marine microorganism	9.7967	12.2635	2.55589e-07	1.91692e-05
6d390f3e4f70e999d7ca039602301d77	Bacteria	Proteobacteria	Alphaproteobacteria	Rhodobacterales	Rhodobacteraceae	Rhodobacterales gen	NA	9.81408	12.2843	4.3762e-07	2.1881e-05

## Sheet: SuppData3-Bac. Painted 30d 3x
Differential abundance (edgeR) results for bacterial ASVs: Painted plate biofilms, day 30, Control vs. 3x/week. Positive and negative Log fold values indicate differential enrichment in Control and Groomed biofilms, respectively.
ASV	Kingdom	Phylum	Class	Order	Family	Genus	Species	logFC	logCPM	PValue	FDR
68a779812cfac79439166ebacd9653ad	Bacteria	Bacteroidetes	Bacteroidia	Flavobacteriales	Flavobacteriaceae	Flavobacteriales gen	NA	-12.3522	15.2504	1.45439e-09	2.90879e-07
483406e9b46530aa3e14694862c9dabc	Bacteria	Proteobacteria	Alphaproteobacteria	Caulobacterales	Hyphomonadaceae	Algimonas	marine bacterium SCRIPPS_423	-10.1089	13.0107	2.57874e-08	1.28937e-06
2b7f5a8d5cfac9e829c7d3ba8ac60fc2	Bacteria	Bacteroidetes	Bacteroidia	Flavobacteriales	Flavobacteriaceae	Kordia	Ambiguous_taxa	-10.0293	12.933	2.10072e-07	7.00239e-06
2d8299c0bfd59d8c1e16e6868f6fff87	Bacteria	Proteobacteria	Alphaproteobacteria	Rickettsiales	SM2D12	Rickettsiales gen	uncultured organism	-9.55304	12.4596	9.1399e-07	1.82798e-05
12fb45b77a9f6ec9dae5ed845f9da4e2	Bacteria	Proteobacteria	Deltaproteobacteria	Myxococcales	Nannocystaceae	Myxococcales gen	uncultured proteobacterium	-9.29615	12.2049	1.7903e-06	2.7543e-05
7fb9226a2facfca15349934328fe70bd	Bacteria	Verrucomicrobia	Verrucomicrobiae	Opitutales	Puniceicoccaceae	Lentimonas	uncultured bacterium	-9.19053	12.0977	2.539e-07	7.25429e-06
924cd6622ab554a50daf6cd189b45c0f	Bacteria	Bacteroidetes	Bacteroidia	Flavobacteriales	Flavobacteriaceae	Gaetbulibacter	NA	-8.91129	11.8215	1.2438e-06	2.26145e-05
92f13b961a98073b52d46cfa6d9667b7	Bacteria	Proteobacteria	Gammaproteobacteria	Oceanospirillales	Alcanivoracaceae	Alcanivorax	uncultured Alcanivorax sp.	-8.17853	11.0987	1.4627e-05	8.86484e-05
33d66980740fee0f4ee38070e9c25e6f	Bacteria	Bacteroidetes	Bacteroidia	Flavobacteriales	Flavobacteriaceae	Winogradskyella	NA	-8.00172	10.9255	1.45915e-05	8.86484e-05
80b4796217568fa11754ca19988d335c	Bacteria	Verrucomicrobia	Verrucomicrobiae	Opitutales	Puniceicoccaceae	Lentimonas	uncultured bacterium	-7.96965	10.892	4.23252e-06	4.7028e-05
710435962bda8e9e00136e794fddaf2c	Bacteria	Planctomycetes	Planctomycetacia	Planctomycetales	NA	Planctomycetales gen	NA	-7.87607	10.7995	2.33957e-06	3.13732e-05
0478ef779b490727afbe0bc95a32026f	Bacteria	Proteobacteria	Alphaproteobacteria	Micavibrionales	Micavibrionaceae	Micavibrionales gen	uncultured bacterium	-7.82044	12.6109	6.68325e-06	6.07568e-05
ec69d759320a4670f4d4e2712166244c	Bacteria	Planctomycetes	OM190	uncultured bacterium	uncultured bacterium	uncultured bacterium gen	uncultured bacterium	-7.7767	10.7021	2.82475e-06	3.53094e-05
d8ffa667a1f67aa261b1476b11a52c6b	Bacteria	Proteobacteria	Deltaproteobacteria	Bdellovibrionales	Bacteriovoracaceae	Peredibacter	uncultured Peredibacter sp.	-7.53066	10.4612	7.48988e-06	6.20044e-05
c8732619a28d25b559f469381585c487	Bacteria	Bacteroidetes	Bacteroidia	Flavobacteriales	Flavobacteriaceae	Kordia	NA	-7.38076	12.4976	4.27867e-05	0.000206777
74b9a705923e7709556ab6b000813e06	Bacteria	Cyanobacteria	Oxyphotobacteria	Phormidesmiales	Phormidesmiaceae	Acrophormium PCC-7375	uncultured bacterium	-7.26908	10.2063	1.03744e-05	7.68471e-05
6c3f8f72052ba53ddff82a9a39553381	Bacteria	Proteobacteria	Alphaproteobacteria	Caulobacterales	Hyphomonadaceae	Hellea	uncultured alpha proteobacterium	-7.17612	13.9057	7.0932e-07	1.7733e-05
a66624b770b00882642a2087ac28cd99	Bacteria	Proteobacteria	Alphaproteobacteria	Caulobacterales	Hyphomonadaceae	Litorimonas	NA	-7.11942	14.7472	7.12709e-05	0.000323959
202896b0fde22dc2f7e389d8e710fc57	Bacteria	Planctomycetes	Phycisphaerae	Phycisphaerales	Phycisphaeraceae	SM1A02	uncultured bacterium	-7.0518	11.1393	0.00014758	0.000575329
543f4fbdc933ee71a152b6c1740b9cff	Bacteria	Proteobacteria	Gammaproteobacteria	Oceanospirillales	SS1-B-06-26	Oceanospirillales gen	uncultured marine bacterium	-7.01479	9.96087	2.84141e-05	0.00014207
359973e2dafc7e2c18b8342f58c96003	Bacteria	Bacteroidetes	Bacteroidia	Flavobacteriales	Flavobacteriaceae	Psychroserpens	Ambiguous_taxa	-6.93802	14.6517	1.48919e-06	2.48198e-05
09581e8cc99f2ffec89c10e9a564672e	Bacteria	Proteobacteria	Alphaproteobacteria	Sphingomonadales	Sphingomonadaceae	Altererythrobacter	NA	-6.8612	9.81295	9.85901e-05	0.000402408
feeeb87e2f65e12f7ababf6a0d0c23e6	Bacteria	Bacteroidetes	Bacteroidia	Flavobacteriales	Flavobacteriaceae	Winogradskyella	NA	-6.75975	15.2268	1.70518e-05	9.31964e-05
f7b713df9cf8348494d51ae659c32567	Bacteria	Planctomycetes	Planctomycetacia	Planctomycetales	Rubinisphaeraceae	Fuerstia	uncultured bacterium	-6.70721	12.1298	9.52068e-05	0.000396695
69ff231d0a12bd704008c98c68622b21	Bacteria	Planctomycetes	Planctomycetacia	Planctomycetales	Rubinisphaeraceae	Planctomycetales gen	NA	-6.57321	11.1665	0.000149585	0.000575329
fd7c0ef34cc705b23f9009420ca95c85	Bacteria	Proteobacteria	Alphaproteobacteria	NA	NA	NA gen	NA	-6.46543	10.6249	0.000392015	0.00120512
3edbfcef4ff2c652a8fa557531f3fd95	Bacteria	Planctomycetes	Planctomycetacia	Planctomycetales	Rubinisphaeraceae	Fuerstia	uncultured bacterium	-6.28343	10.8663	7.73189e-05	0.000336169
f2bbc44a1a527c3f250da2743b8cc083	Bacteria	Proteobacteria	Alphaproteobacteria	Micavibrionales	uncultured	Micavibrionales gen	uncultured bacterium	-6.22309	14.1481	1.17808e-05	7.85385e-05
b0db853178bc8ee04456709d46ac4667	Bacteria	Bacteroidetes	Bacteroidia	Chitinophagales	Saprospiraceae	Lewinella	Ambiguous_taxa	-6.14808	12.955	0.000161642	0.000598673
79f4afe4c354be7dcb20cc43640783b9	Bacteria	Proteobacteria	Gammaproteobacteria	Oceanospirillales	Oleiphilaceae	Oleiphilus	Ambiguous_taxa	-6.01531	13.6419	0.00126125	0.00315312
96f961585b77f83d739b7f4335f330e1	Bacteria	Proteobacteria	Alphaproteobacteria	Rhodobacterales	Rhodobacteraceae	Loktanella	uncultured bacterium	-6.01211	15.8188	0.000216224	0.000769591
446243d8c9b8f06bf7d356cc83cde6b5	Bacteria	Planctomycetes	028H05-P-BN-P5	NA	NA	NA gen	NA	-5.79056	13.0295	0.00039769	0.00120512
fcb3594fbb9b5f3876ea73ad2efc915c	Bacteria	Proteobacteria	Deltaproteobacteria	Bdellovibrionales	Bacteriovoracaceae	Peredibacter	NA	-5.73954	11.4223	0.00281287	0.00598484
37b80ff0dfb4823cf576e9e5b710e27b	Bacteria	Proteobacteria	Alphaproteobacteria	Caulobacterales	Hyphomonadaceae	Algimonas	Algimonas ampicilliniresistens	-5.69884	12.5721	0.00157046	0.00387767
e97abc6bf8d2451bdd8136819b2a5be6	Bacteria	Proteobacteria	Gammaproteobacteria	Oceanospirillales	Oleiphilaceae	Oleiphilus	uncultured Oleiphilus sp.	-5.67433	15.1371	0.000912941	0.00238719
482d6965e87228805cb48f63cc93f324	Bacteria	Proteobacteria	Alphaproteobacteria	Rhodobacterales	Rhodobacteraceae	Rhodobacterales gen	NA	-5.6413	14.5302	0.000310288	0.000997201
a6d61ea2842248ffc47583a0b69c0263	Bacteria	Proteobacteria	Alphaproteobacteria	Micavibrionales	Micavibrionaceae	Micavibrionales gen	uncultured bacterium	-5.53244	11.4437	0.00299322	0.00623587
189eb85a6f08f7811099dbd84aeef170	Bacteria	Bacteroidetes	Bacteroidia	Flavobacteriales	Flavobacteriaceae	Psychroserpens	Ambiguous_taxa	-5.45284	15.1889	8.11244e-05	0.00034521
385636564cdc7c62914d493d574f7660	Bacteria	Proteobacteria	Alphaproteobacteria	Sphingomonadales	Sphingomonadaceae	Altererythrobacter	Altererythrobacter sp. JNU-L057	-5.41325	12.2941	0.00215128	0.00494547
47b80049bbff7cf556de44bc800b656a	Bacteria	Cyanobacteria	Sericytochromatia	Hyaloperonospora arabidopsidis	Hyaloperonospora arabidopsidis	Hyaloperonospora arabidopsidis	Hyaloperonospora arabidopsidis	-5.27342	10.1694	0.00110875	0.00280696
7959a5d3cc0651202bfd7836ef220268	Bacteria	Proteobacteria	Alphaproteobacteria	Sphingomonadales	Sphingomonadaceae	Altererythrobacter	Altererythrobacter sp. JNU-L057	-5.09115	13.4067	0.00294652	0.00620319
ffa830fc816018b404c121a215e7f46b	Bacteria	Proteobacteria	Alphaproteobacteria	Rhodobacterales	Rhodobacteraceae	Sulfitobacter	NA	-4.96151	14.0484	0.000139561	0.000558243
564c9a3544155ce4ac6b88052911bb23	Bacteria	Patescibacteria	Parcubacteria	Candidatus Campbellbacteria	uncultured bacterium	Candidatus Campbellbacteria gen	uncultured bacterium	-4.8789	12.5178	0.00192242	0.00447074
63ef18b240be7b899431cd18d0bc65ff	Bacteria	Proteobacteria	Alphaproteobacteria	Rhodobacterales	Rhodobacteraceae	Jannaschia	NA	-4.84287	12.6933	0.000588294	0.00168084
432af1044fd0f02f8a276d1809a6b856	Bacteria	Proteobacteria	Alphaproteobacteria	Caulobacterales	Hyphomonadaceae	Litorimonas	Litorimonas cladophorae	-4.69349	11.7184	0.00054282	0.00157339
5d1618252252bffcdea3d51dfec87e0e	Bacteria	Proteobacteria	Alphaproteobacteria	Rhodobacterales	Rhodobacteraceae	Rhodobacterales gen	NA	-4.69339	14.2749	0.000295884	0.000970111
df0330c7c2374968bcd06c5f65137bdf	Bacteria	Proteobacteria	Alphaproteobacteria	Caulobacterales	Hyphomonadaceae	Algimonas	uncultured bacterium	-4.6487	12.3257	0.00231482	0.00526096
1b75f70013bfa00f2635232e12ea5c70	Bacteria	Cyanobacteria	Oxyphotobacteria	Synechococcales	Synechococcales Incertae Sedis	Schizothrix LEGE 07164	uncultured bacterium	-4.04558	13.1928	0.00260244	0.00578319
db67b861844d988f5cc277eff458d9b8	Bacteria	Proteobacteria	Gammaproteobacteria	Milano-WF1B-44	NA	Milano-WF1B-44 gen	NA	3.96925	10.9016	0.00269844	0.00580309
469713edcb979a4f66c61070f475eb1a	Bacteria	Proteobacteria	Deltaproteobacteria	Desulfobacterales	Desulfobulbaceae	Desulfobacterales gen	NA	4.47744	11.1679	0.00332082	0.00684705
241d4ba3286220eb78922f54d2e2bf9f	Bacteria	Bacteroidetes	Bacteroidia	Flavobacteriales	Flavobacteriaceae	Eudoraea	Ambiguous_taxa	4.52348	10.5478	0.00160331	0.00391052
6d5a1c0e6e60a5d911f0852e3fe3c61d	Bacteria	Proteobacteria	Alphaproteobacteria	Rhodobacterales	Rhodobacteraceae	Dinoroseobacter	NA	4.64252	12.0296	0.00439272	0.00878544
f88695e23e373a058e25178e34185cce	Bacteria	Proteobacteria	Alphaproteobacteria	Rhodobacterales	Rhodobacteraceae	Roseobacter	NA	4.78964	11.5359	0.00179747	0.00422934
f782a1d8917a6052e735b6d165deb415	Bacteria	Bacteroidetes	Bacteroidia	Chitinophagales	Saprospiraceae	Lewinella	uncultured bacterium	4.88993	11.0797	0.00268009	0.00580309
06df90c33fb1378be4ce31ceac7abacb	Bacteria	Bacteroidetes	Bacteroidia	Chitinophagales	Saprospiraceae	Lewinella	uncultured bacterium	4.92214	8.54279	0.00266142	0.00580309
108d27ddd2ff8dd4dd5c344e7684d9c7	Bacteria	Bacteroidetes	Bacteroidia	Flavobacteriales	Flavobacteriaceae	Ulvibacter	NA	4.98305	10.5633	0.00109119	0.00279793
5442cefb7ee5f546bac05679c4befaef	Bacteria	Bacteroidetes	Bacteroidia	Flavobacteriales	Flavobacteriaceae	Croceitalea	uncultured bacterium	4.99416	12.9355	0.00174221	0.00414812
b337cd18d37c560889946e40c4a813d0	Bacteria	Bacteroidetes	Bacteroidia	Flavobacteriales	Flavobacteriaceae	Winogradskyella	NA	5.08966	11.1322	0.00374199	0.00763672
ab6736d81cd579aa65d5e946054a9dfe	Bacteria	Bacteroidetes	Bacteroidia	Flavobacteriales	Flavobacteriaceae	Croceitalea	uncultured bacterium	5.27018	11.6446	0.00164977	0.00397536
20cf4ba10aecf1244debfab3fe9a4a02	Bacteria	Bacteroidetes	Bacteroidia	Chitinophagales	Saprospiraceae	Lewinella	uncultured bacterium	5.34515	10.4804	0.000683864	0.00187674
e1707af801d45f000a3c489b7d07130c	Bacteria	Bacteroidetes	Bacteroidia	Chitinophagales	uncultured	Chitinophagales gen	NA	5.3706	9.74164	0.00246804	0.00554615
d7723457d924798c15a39de3e788a824	Bacteria	Proteobacteria	Gammaproteobacteria	Alteromonadales	Alteromonadaceae	Alteromonadales gen	NA	5.53011	9.09422	0.000718417	0.00194167
c67183d69c76276e67d8fe9f5f0996e2	Bacteria	Bacteroidetes	Bacteroidia	Chitinophagales	Saprospiraceae	Chitinophagales gen	uncultured marine bacterium	5.61708	10.385	0.0040108	0.00810262
e69e12a8c97f1b0f3f6f28c48d97a787	Bacteria	Patescibacteria	Parcubacteria	Candidatus Kaiserbacteria	uncultured organism	Candidatus Kaiserbacteria gen	uncultured organism	5.72281	9.27317	0.000850709	0.00226856
acbd59a0bd5cca811babe01511df0047	Bacteria	Bacteroidetes	Bacteroidia	Flavobacteriales	Flavobacteriaceae	Actibacter	uncultured Bacteroidetes bacterium	5.8171	11.2523	0.000433459	0.00129391
4951adbfeb9dd30f61e015e861658dff	Bacteria	Bacteroidetes	Bacteroidia	Cytophagales	Cyclobacteriaceae	Fulvivirga	NA	5.95854	10.4214	0.000158316	0.000597417
61fa7e7cac41bba2a74381354e85f3dd	Bacteria	Proteobacteria	Alphaproteobacteria	Rhodobacterales	Rhodobacteraceae	Rhodobacterales gen	NA	6.0273	11.1276	0.000647561	0.00182412
6df68fabf9ebca813ea64b68e8f4e665	Bacteria	Proteobacteria	Alphaproteobacteria	Rhodobacterales	Rhodobacteraceae	Jannaschia	NA	6.14486	9.67139	0.000919069	0.00238719
6f7c9071ab8ee3127b2091565f899040	Bacteria	Bacteroidetes	Bacteroidia	Cytophagales	Cyclobacteriaceae	Fulvivirga	uncultured bacterium	6.27047	11.377	0.000267955	0.00091756
21d2a71957690ee299d4550379864fe0	Bacteria	Bacteroidetes	Bacteroidia	Flavobacteriales	Flavobacteriaceae	Polaribacter 4	NA	6.30823	9.82533	0.000319351	0.000997971
b606a05aa4a9f1d1a4e104e9af9d5dab	Bacteria	Proteobacteria	Gammaproteobacteria	Thiohalorhabdales	Thiohalorhabdaceae	Granulosicoccus	Ambiguous_taxa	6.31432	11.6259	0.000292861	0.000970111
3c9ef4486b93f5ada435bd35a62ec7cf	Bacteria	Bacteroidetes	Bacteroidia	Chitinophagales	Saprospiraceae	Lewinella	NA	6.39386	9.90737	0.000204833	0.000744846
93c855c350d2fefb7c417fba196bb691	Bacteria	Bacteroidetes	Bacteroidia	Flavobacteriales	Flavobacteriaceae	Aquimarina	NA	6.40262	9.91732	0.000219334	0.000769591
13035225056c5f1547bc8916b79b8f5d	Bacteria	Bacteroidetes	Bacteroidia	Chitinophagales	Saprospiraceae	Lewinella	Lewinella agarilytica	6.40344	9.91768	0.000685011	0.00187674
be6b14b312ea297cdca2934fa7a7e0b2	Bacteria	Proteobacteria	Alphaproteobacteria	Rhodobacterales	Rhodobacteraceae	Ruegeria	NA	6.43362	9.94825	0.000481544	0.0014163
179ce616b360fbb4652972885d8e5b84	Bacteria	Proteobacteria	Alphaproteobacteria	Rhodobacterales	Rhodobacteraceae	Ruegeria	NA	6.70146	12.9742	0.00027068	0.00091756
baf38511dd63d45ce6da545b02b2a86b	Bacteria	Proteobacteria	Alphaproteobacteria	Rhodobacterales	Rhodobacteraceae	Salinihabitans	NA	6.73686	10.2362	4.40637e-05	0.000206777
477cc860994a37fa45ae1caa2c4f3562	Bacteria	Verrucomicrobia	Verrucomicrobiae	Verrucomicrobiales	Rubritaleaceae	Luteolibacter	unidentified marine bacterioplankton	6.77235	10.2697	1.66815e-05	9.31964e-05
1a9301a03c70f53dc126bbf6b1aada9e	Bacteria	Proteobacteria	Gammaproteobacteria	Vibrionales	Vibrionaceae	Vibrio	NA	6.9017	10.3956	2.8286e-05	0.00014207
f0d2ef442aa280e8eb33ed311d14d3ab	Bacteria	Bacteroidetes	Bacteroidia	Flavobacteriales	Flavobacteriaceae	Maritimimonas	uncultured bacterium	6.97281	10.4659	0.000314118	0.000997201
7fab8fccc2b60f8b5b4a063315ba3862	Bacteria	Epsilonbacteraeota	Campylobacteria	Campylobacterales	Sulfurovaceae	Sulfurovum	NA	6.99053	10.4811	1.43262e-05	8.86484e-05
d6bb1fffa3fe6563ed4eb2fd39a5123b	Bacteria	Verrucomicrobia	Verrucomicrobiae	Verrucomicrobiales	Rubritaleaceae	Luteolibacter	unidentified marine bacterioplankton	7.00768	10.4978	1.8172e-05	9.5642e-05
43f334b6bf53186d5300bf10d87e46ff	Bacteria	Proteobacteria	Alphaproteobacteria	Rhodobacterales	Rhodobacteraceae	Rhodobacterales gen	NA	7.03435	10.5243	1.53167e-05	9.0098e-05
e6d81e5e4c1679001eb89eac3049ac2d	Bacteria	Proteobacteria	Alphaproteobacteria	Rhizobiales	Rhizobiaceae	Rhizobiales gen	NA	7.20365	10.6894	1.72413e-05	9.31964e-05
1855b64f64ca286adfefb46c07a89abd	Bacteria	Proteobacteria	Gammaproteobacteria	Cellvibrionales	Halieaceae	Halioglobus	Ambiguous_taxa	7.21803	10.7024	7.33083e-06	6.20044e-05
226bbd7e70507c2a5253cc25603dd573	Bacteria	Bacteroidetes	Bacteroidia	Flavobacteriales	Flavobacteriaceae	Algibacter	NA	7.22315	10.7073	6.24293e-06	6.07568e-05
3c81d46fe1dbaf020d4a56c8ae56503a	Bacteria	Proteobacteria	Alphaproteobacteria	Rhodobacterales	Rhodobacteraceae	Rhodobacterales gen	uncultured marine microorganism	7.23621	10.7206	9.9444e-06	7.64954e-05
9f4f61c74eb6782a54f0b74c3a345d8a	Bacteria	Proteobacteria	Alphaproteobacteria	Rhodobacterales	Rhodobacteraceae	Tateyamaria	Ambiguous_taxa	7.32212	10.8042	6.54761e-06	6.07568e-05
0fe8130e11ffe61350dbbb01d1595c42	Bacteria	Bacteroidetes	Bacteroidia	Flavobacteriales	Flavobacteriaceae	Flavobacteriales gen	NA	7.38371	10.8659	7.71169e-05	0.000336169
a1a2bed5df0253a8592e48846cc93bd8	Bacteria	Proteobacteria	Alphaproteobacteria	Micavibrionales	Micavibrionaceae	Micavibrionales gen	uncultured bacterium	7.54978	11.0274	1.14757e-05	7.85385e-05
ef5581a9c01db9a9440e5f0e0d319ba3	Bacteria	Patescibacteria	Gracilibacteria	uncultured bacterium	uncultured bacterium	uncultured bacterium gen	uncultured bacterium	7.60601	11.0832	4.44571e-05	0.000206777
8612a570cbf751e6b441e9ad96d2b892	Bacteria	Verrucomicrobia	Verrucomicrobiae	Verrucomicrobiales	Rubritaleaceae	Luteolibacter	unidentified marine bacterioplankton	7.75964	13.1356	3.70578e-06	4.35974e-05
02bc39663de59761a6769d570a3f0508	Bacteria	Proteobacteria	Alphaproteobacteria	Rhodobacterales	Rhodobacteraceae	Tateyamaria	NA	7.90116	11.3728	7.75055e-06	6.20044e-05
0a8258f267da37fb2624dc45dc3ca75e	Bacteria	Proteobacteria	Alphaproteobacteria	Rhodobacterales	Rhodobacteraceae	Tateyamaria	NA	8.0545	11.5238	6.63259e-06	6.07568e-05
958800fbbe5701135cc0f9aabd275642	Bacteria	Proteobacteria	Gammaproteobacteria	Ectothiorhodospirales	Ectothiorhodospiraceae	Ectothiorhodospirales gen	uncultured bacterium	8.11563	11.5842	1.15813e-05	7.85385e-05
d811500e1fe83f8c731c62ba7b65f804	Bacteria	Proteobacteria	Alphaproteobacteria	Rhodobacterales	Rhodobacteraceae	Roseobacter	Ambiguous_taxa	8.12859	11.5962	2.35299e-06	3.13732e-05
cfebcae84364bb0f12ffde2023448c65	Bacteria	Bacteroidetes	Bacteroidia	Flavobacteriales	Flavobacteriaceae	Flavobacteriales gen	NA	8.75852	12.219	8.05847e-07	1.79077e-05
c1bf762c058a56e5835e06c79ebb3377	Bacteria	Proteobacteria	Alphaproteobacteria	Rhizobiales	Rhizobiaceae	Rhizobiales gen	uncultured alpha proteobacterium	9.90417	13.3583	1.94149e-07	7.00239e-06
7fafc56d33600844148633235ec7c1aa	Bacteria	Proteobacteria	Alphaproteobacteria	Rhodobacterales	Rhodobacteraceae	Rhodobacterales gen	NA	10.651	14.1014	3.36269e-09	3.36269e-07
db99450335efc4f24272355ca286d966	Bacteria	Bacteroidetes	Bacteroidia	Flavobacteriales	Flavobacteriaceae	Flavobacteriales gen	NA	11.4623	14.9123	7.69849e-09	5.13232e-07

## Sheet: SuppData3-Bac. Painted 37d 3x
Differential abundance (edgeR) results for bacterial ASVs: Painted plate biofilms, day 37, Control vs. 3x/week. Positive and negative Log fold values indicate differential enrichment in Control and Groomed biofilms, respectively.
ASV	Kingdom	Phylum	Class	Order	Family	Genus	Species	logFC	logCPM	PValue	FDR
5d1618252252bffcdea3d51dfec87e0e	Bacteria	Proteobacteria	Alphaproteobacteria	Rhodobacterales	Rhodobacteraceae	Rhodobacterales gen	NA	-10.2347	13.6109	2.65931e-11	5.63773e-09
68a779812cfac79439166ebacd9653ad	Bacteria	Bacteroidetes	Bacteroidia	Flavobacteriales	Flavobacteriaceae	Flavobacteriales gen	NA	-9.98378	13.3612	2.34898e-10	1.65995e-08
83c94bd1b274baca6db54928d9a356b1	Bacteria	Proteobacteria	Alphaproteobacteria	Caulobacterales	Hyphomonadaceae	Hellea	uncultured alpha proteobacterium	-9.9431	13.3214	1.58092e-06	1.19699e-05
00c12523e77d2762ea68fa28bc8b9512	Bacteria	Proteobacteria	Alphaproteobacteria	Rickettsiales	Rickettsiaceae	Rickettsiales gen	uncultured bacterium	-9.69998	13.0785	2.16865e-10	1.65995e-08
6f008172d4abd7e1387830a7c98e1caa	Bacteria	Proteobacteria	Alphaproteobacteria	Caulobacterales	Hyphomonadaceae	Algimonas	Ambiguous_taxa	-9.54907	12.9289	1.85635e-08	4.37273e-07
7890fc5ec6e29daefbcdfdce0e549890	Bacteria	Proteobacteria	Alphaproteobacteria	Rhodobacterales	Rhodobacteraceae	Rhodobacterales gen	NA	-9.42203	12.8024	1.39218e-08	3.68927e-07
499e49e10db588a946e44b341a2285c4	Bacteria	Bacteroidetes	Bacteroidia	Chitinophagales	Saprospiraceae	Chitinophagales gen	uncultured bacterium	-9.24484	12.627	1.19631e-05	5.89809e-05
ffa830fc816018b404c121a215e7f46b	Bacteria	Proteobacteria	Alphaproteobacteria	Rhodobacterales	Rhodobacteraceae	Sulfitobacter	NA	-9.23624	12.6176	1.56004e-09	6.61456e-08
dccbe2a57682e539634033b9a8fe7e6e	Bacteria	Bacteroidetes	Bacteroidia	Flavobacteriales	Flavobacteriaceae	Jejudonia	uncultured Bacteroidetes bacterium	-8.96389	12.3478	5.24653e-08	1.01115e-06
27a7f66cce81d9f2a1d3e83874615838	Bacteria	Proteobacteria	Alphaproteobacteria	Rhodobacterales	Rhodobacteraceae	Rhodobacterales gen	NA	-8.78806	12.1736	8.37119e-06	4.32852e-05
8095fda8992d49ade946e231fbf9aa49	Bacteria	Proteobacteria	Alphaproteobacteria	Micavibrionales	Micavibrionaceae	Micavibrionales gen	uncultured bacterium	-8.55632	11.9443	7.70425e-07	6.5332e-06
5f7dd861208f1c693c5a8d8094cdbbfc	Bacteria	Proteobacteria	Alphaproteobacteria	Rhodobacterales	Rhodobacteraceae	Jannaschia	NA	-8.45744	11.8465	6.40674e-07	5.65928e-06
42421c1cebc14721530969f7c5b5a325	Bacteria	Proteobacteria	Gammaproteobacteria	Alteromonadales	Alteromonadaceae	Glaciecola	NA	-8.23048	11.622	3.34722e-07	3.929e-06
2b3715baca6c98411460c874726c9790	Bacteria	Bacteroidetes	Bacteroidia	Flavobacteriales	Flavobacteriaceae	Kordia	marine bacterium K5-5	-8.06906	11.4632	0.00011867	0.000354338
f2bbc44a1a527c3f250da2743b8cc083	Bacteria	Proteobacteria	Alphaproteobacteria	Micavibrionales	uncultured	Micavibrionales gen	uncultured bacterium	-7.917	11.3132	4.02623e-07	3.929e-06
eb552f2cc3d2ef354c823d58c40aeaba	Bacteria	Proteobacteria	Gammaproteobacteria	Alteromonadales	Alteromonadaceae	Glaciecola	NA	-7.90994	11.3066	3.73149e-07	3.929e-06
3e8dfcfd4d71b1df0b053de6e58027c6	Bacteria	Bacteroidetes	Bacteroidia	Flavobacteriales	Flavobacteriaceae	Psychroserpens	NA	-7.86089	14.2191	5.0269e-05	0.000171888
a6d61ea2842248ffc47583a0b69c0263	Bacteria	Proteobacteria	Alphaproteobacteria	Micavibrionales	Micavibrionaceae	Micavibrionales gen	uncultured bacterium	-7.83168	11.2294	2.73483e-07	3.4105e-06
2b7f5a8d5cfac9e829c7d3ba8ac60fc2	Bacteria	Bacteroidetes	Bacteroidia	Flavobacteriales	Flavobacteriaceae	Kordia	Ambiguous_taxa	-7.72406	11.1246	4.15873e-06	2.519e-05
4f57bf8a5d06f20cf54da53cf8c007cb	Bacteria	Bacteroidetes	Bacteroidia	Flavobacteriales	Flavobacteriaceae	Winogradskyella	Winogradskyella litorisediminis	-7.71394	11.1143	3.81087e-06	2.37619e-05
c8732619a28d25b559f469381585c487	Bacteria	Bacteroidetes	Bacteroidia	Flavobacteriales	Flavobacteriaceae	Kordia	NA	-7.67824	13.6201	2.27634e-05	9.84867e-05
63ef18b240be7b899431cd18d0bc65ff	Bacteria	Proteobacteria	Alphaproteobacteria	Rhodobacterales	Rhodobacteraceae	Jannaschia	NA	-7.56103	10.9641	8.74379e-06	4.41353e-05
12fb45b77a9f6ec9dae5ed845f9da4e2	Bacteria	Proteobacteria	Deltaproteobacteria	Myxococcales	Nannocystaceae	Myxococcales gen	uncultured proteobacterium	-7.54946	10.9532	1.85449e-06	1.31051e-05
513fc339cdf70837cea76f07621f0af5	Bacteria	Bacteroidetes	Bacteroidia	Flavobacteriales	Flavobacteriaceae	Winogradskyella	Winogradskyella eximia	-7.47127	10.8776	2.09539e-05	9.45153e-05
2d8299c0bfd59d8c1e16e6868f6fff87	Bacteria	Proteobacteria	Alphaproteobacteria	Rickettsiales	SM2D12	Rickettsiales gen	uncultured organism	-7.40873	10.8157	5.94864e-06	3.29173e-05
1346079e3fafc82678e2c58d6b3d7e06	Bacteria	Proteobacteria	Alphaproteobacteria	Caulobacterales	Hyphomonadaceae	Algimonas	uncultured bacterium	-7.40689	10.8133	9.19302e-05	0.000295291
ca22644fb0ea9fb2c54d9edd9fb2e039	Bacteria	Proteobacteria	Alphaproteobacteria	Rhodobacterales	Rhodobacteraceae	Rhodobacterales gen	NA	-7.38458	10.7919	4.65097e-05	0.000167227
924cd6622ab554a50daf6cd189b45c0f	Bacteria	Bacteroidetes	Bacteroidia	Flavobacteriales	Flavobacteriaceae	Gaetbulibacter	NA	-7.22781	12.0654	1.02789e-06	8.07087e-06
a66624b770b00882642a2087ac28cd99	Bacteria	Proteobacteria	Alphaproteobacteria	Caulobacterales	Hyphomonadaceae	Litorimonas	NA	-7.15144	13.7901	5.06181e-06	2.98085e-05
140aa4fa5547642f4bcc6e66f34a658b	Bacteria	Planctomycetes	Phycisphaerae	Phycisphaerales	Phycisphaeraceae	SM1A02	uncultured bacterium	-7.03304	13.4097	0.000385557	0.000996806
ed52669fb333cd378c5c3c56eab36b03	Bacteria	Proteobacteria	Gammaproteobacteria	Alteromonadales	Alteromonadaceae	Alteromonas	NA	-6.89665	10.318	0.000151592	0.000440239
fd7c0ef34cc705b23f9009420ca95c85	Bacteria	Proteobacteria	Alphaproteobacteria	NA	NA	NA gen	NA	-6.8139	11.3502	0.000110899	0.000335865
33d66980740fee0f4ee38070e9c25e6f	Bacteria	Bacteroidetes	Bacteroidia	Flavobacteriales	Flavobacteriaceae	Winogradskyella	NA	-6.60594	10.0374	0.000458848	0.00114442
d99783448127a2521a44259ae82bbff0	Bacteria	Proteobacteria	Alphaproteobacteria	Caulobacterales	Hyphomonadaceae	Algimonas	Ambiguous_taxa	-6.46067	9.90168	0.000664554	0.00161937
e9057ddb071fb462e0e1ea86193ab800	Bacteria	Proteobacteria	Alphaproteobacteria	Rhizobiales	Rhizobiaceae	Rhizobiales gen	uncultured bacterium	-6.41108	12.1088	0.000878855	0.00204744
96f961585b77f83d739b7f4335f330e1	Bacteria	Proteobacteria	Alphaproteobacteria	Rhodobacterales	Rhodobacteraceae	Loktanella	uncultured bacterium	-6.40918	13.6225	2.24126e-06	1.4479e-05
f7b713df9cf8348494d51ae659c32567	Bacteria	Planctomycetes	Planctomycetacia	Planctomycetales	Rubinisphaeraceae	Fuerstia	uncultured bacterium	-6.3132	11.529	3.48839e-05	0.000138771
69ff231d0a12bd704008c98c68622b21	Bacteria	Planctomycetes	Planctomycetacia	Planctomycetales	Rubinisphaeraceae	Planctomycetales gen	NA	-6.14844	11.5246	3.60018e-05	0.000138771
710435962bda8e9e00136e794fddaf2c	Bacteria	Planctomycetes	Planctomycetacia	Planctomycetales	NA	Planctomycetales gen	NA	-6.00144	10.6858	0.000348703	0.000912654
baef570a83379a1be1b460b3f30d7728	Bacteria	Bacteroidetes	Bacteroidia	Flavobacteriales	Flavobacteriaceae	Aquibacter	NA	-5.87375	13.1095	8.25418e-05	0.00027342
feeeb87e2f65e12f7ababf6a0d0c23e6	Bacteria	Bacteroidetes	Bacteroidia	Flavobacteriales	Flavobacteriaceae	Winogradskyella	NA	-5.62543	14.0513	2.56653e-05	0.000108821
6c3f8f72052ba53ddff82a9a39553381	Bacteria	Proteobacteria	Alphaproteobacteria	Caulobacterales	Hyphomonadaceae	Hellea	uncultured alpha proteobacterium	-5.3223	11.9552	0.000172065	0.000487834
359973e2dafc7e2c18b8342f58c96003	Bacteria	Bacteroidetes	Bacteroidia	Flavobacteriales	Flavobacteriaceae	Psychroserpens	Ambiguous_taxa	-5.32085	13.8832	9.99781e-05	0.000311697
e97abc6bf8d2451bdd8136819b2a5be6	Bacteria	Proteobacteria	Gammaproteobacteria	Oceanospirillales	Oleiphilaceae	Oleiphilus	uncultured Oleiphilus sp.	-5.17114	11.8195	0.000741332	0.00178594
432af1044fd0f02f8a276d1809a6b856	Bacteria	Proteobacteria	Alphaproteobacteria	Caulobacterales	Hyphomonadaceae	Litorimonas	Litorimonas cladophorae	-5.15082	11.271	0.000122546	0.00036083
da6092bf45d2b60b5e89675dff239fff	Bacteria	Proteobacteria	Alphaproteobacteria	Rhodobacterales	Rhodobacteraceae	Litoreibacter	NA	-4.88385	12.8512	0.0019332	0.00409838
a6d040d9d17668a93bf1cb0642ac6669	Bacteria	Planctomycetes	OM190	NA	NA	NA gen	NA	-4.82801	10.9748	0.00183526	0.00393005
7ba784ed6e3e0bed466532f12d06552f	Bacteria	Bacteroidetes	Bacteroidia	Flavobacteriales	Flavobacteriaceae	Tenacibaculum	Tenacibaculum sp. U1368-101106-SW106	-4.64709	11.6967	0.00201118	0.00422149
b0db853178bc8ee04456709d46ac4667	Bacteria	Bacteroidetes	Bacteroidia	Chitinophagales	Saprospiraceae	Lewinella	Ambiguous_taxa	-4.58772	12.8384	0.000832331	0.00198263
79f4afe4c354be7dcb20cc43640783b9	Bacteria	Proteobacteria	Gammaproteobacteria	Oceanospirillales	Oleiphilaceae	Oleiphilus	Ambiguous_taxa	-4.32505	11.7465	0.00160305	0.00346783
f69cf8f500516f8f827ac2eafaf15f41	Bacteria	Bacteroidetes	Bacteroidia	Chitinophagales	Saprospiraceae	Lewinella	NA	-4.31749	11.4694	0.00157237	0.00343651
482d6965e87228805cb48f63cc93f324	Bacteria	Proteobacteria	Alphaproteobacteria	Rhodobacterales	Rhodobacteraceae	Rhodobacterales gen	NA	-4.22896	14.7457	0.000218849	0.000580051
37b80ff0dfb4823cf576e9e5b710e27b	Bacteria	Proteobacteria	Alphaproteobacteria	Caulobacterales	Hyphomonadaceae	Algimonas	Algimonas ampicilliniresistens	-4.16189	12.3952	0.0015217	0.00336042
432b230323f6bb043e95493ebe836552	Bacteria	Proteobacteria	Alphaproteobacteria	Caulobacterales	Hyphomonadaceae	Algimonas	NA	-3.98279	11.6051	0.0045594	0.00921373
5442cefb7ee5f546bac05679c4befaef	Bacteria	Bacteroidetes	Bacteroidia	Flavobacteriales	Flavobacteriaceae	Croceitalea	uncultured bacterium	2.86931	14.2429	0.0045634	0.00921373
ffc9e1957d615e5f3586a123926716d5	Bacteria	Proteobacteria	Alphaproteobacteria	Sphingomonadales	Sphingomonadaceae	Erythrobacter	NA	3.4905	12.5424	0.00322656	0.00664108
acbd59a0bd5cca811babe01511df0047	Bacteria	Bacteroidetes	Bacteroidia	Flavobacteriales	Flavobacteriaceae	Actibacter	uncultured Bacteroidetes bacterium	3.52665	11.7831	0.00146758	0.00327502
c1bf762c058a56e5835e06c79ebb3377	Bacteria	Proteobacteria	Alphaproteobacteria	Rhizobiales	Rhizobiaceae	Rhizobiales gen	uncultured alpha proteobacterium	3.60313	13.6283	0.000499743	0.00123193
469713edcb979a4f66c61070f475eb1a	Bacteria	Proteobacteria	Deltaproteobacteria	Desulfobacterales	Desulfobulbaceae	Desulfobacterales gen	NA	3.8619	11.2787	0.00103096	0.00235014
ab6736d81cd579aa65d5e946054a9dfe	Bacteria	Bacteroidetes	Bacteroidia	Flavobacteriales	Flavobacteriaceae	Croceitalea	uncultured bacterium	3.86844	12.9478	0.00044407	0.00112075
128268a5609ba56a8cd0e8a2d210610c	Bacteria	Fusobacteria	Fusobacteriia	Fusobacteriales	Fusobacteriaceae	Propionigenium	Ambiguous_taxa	4.1302	10.753	0.00473068	0.00946136
f88695e23e373a058e25178e34185cce	Bacteria	Proteobacteria	Alphaproteobacteria	Rhodobacterales	Rhodobacteraceae	Roseobacter	NA	4.21517	12.6675	0.000395702	0.00101071
8b4e1dd8ce89f7406fe32819e1f336b6	Bacteria	Proteobacteria	Gammaproteobacteria	Vibrionales	Vibrionaceae	Vibrio	NA	4.34756	13.4803	4.78521e-05	0.000169077
441101e5a1903427304d82ca281c930f	Bacteria	Proteobacteria	Gammaproteobacteria	Vibrionales	Vibrionaceae	Vibrio	NA	4.56019	12.715	0.000172583	0.000487834
4cfb3c4746090e469bf432f2d33b6715	Bacteria	Proteobacteria	Gammaproteobacteria	Vibrionales	Vibrionaceae	Vibrio	NA	4.65297	11.1512	0.00109583	0.00247144
6d5a1c0e6e60a5d911f0852e3fe3c61d	Bacteria	Proteobacteria	Alphaproteobacteria	Rhodobacterales	Rhodobacteraceae	Dinoroseobacter	NA	4.74709	12.9775	9.73045e-05	0.000307889
6f7c9071ab8ee3127b2091565f899040	Bacteria	Bacteroidetes	Bacteroidia	Cytophagales	Cyclobacteriaceae	Fulvivirga	uncultured bacterium	4.84782	11.4947	8.50475e-05	0.000277386
3f4390586bd58ef3e423c52b514739d7	Bacteria	Proteobacteria	Gammaproteobacteria	Vibrionales	Vibrionaceae	Photobacterium	NA	5.0838	11.1645	0.000996116	0.0022954
6c4d5958b7ed727024f5f92ba82ebc9e	Bacteria	Bacteroidetes	Bacteroidia	Flavobacteriales	Flavobacteriaceae	Flavobacteriales gen	NA	5.16765	10.995	0.000866232	0.00204046
b4cd7d78feb4c22b0c49aa803ccbdfdc	Bacteria	Proteobacteria	Gammaproteobacteria	Vibrionales	Vibrionaceae	Vibrio	NA	5.32837	12.1783	0.000218887	0.000580051
3c81d46fe1dbaf020d4a56c8ae56503a	Bacteria	Proteobacteria	Alphaproteobacteria	Rhodobacterales	Rhodobacteraceae	Rhodobacterales gen	uncultured marine microorganism	5.64258	11.3322	0.000184491	0.000514632
001a8e03bd4d927505ec66b0a2e5a2ca	Bacteria	Patescibacteria	Gracilibacteria	Absconditabacteriales (SR1)	NA	Absconditabacteriales (SR1) gen	NA	5.66984	10.7159	0.00220568	0.00458436
3953790e89902e8397509bee02e11bb2	Bacteria	Proteobacteria	Gammaproteobacteria	Gammaproteobacteria Incertae Sedis	Unknown Family	Gammaproteobacteria Incertae Sedis gen	uncultured bacterium	5.8206	12.0657	2.24434e-05	9.84867e-05
1da725f0f2426b9e8a7ce012e0d3f771	Bacteria	Proteobacteria	Alphaproteobacteria	Parvibaculales	uncultured	Ambiguous_taxa	Ambiguous_taxa	6.1558	10.9761	6.76036e-05	0.000227492
43f334b6bf53186d5300bf10d87e46ff	Bacteria	Proteobacteria	Alphaproteobacteria	Rhodobacterales	Rhodobacteraceae	Rhodobacterales gen	NA	6.21728	11.893	4.04704e-05	0.000150522
72f8feef8f990d2082f0c6ca4ed43f43	Bacteria	Proteobacteria	Gammaproteobacteria	Francisellales	Francisellaceae	Francisella	Ambiguous_taxa	6.27292	11.1864	0.000204442	0.000555662
108d27ddd2ff8dd4dd5c344e7684d9c7	Bacteria	Bacteroidetes	Bacteroidia	Flavobacteriales	Flavobacteriaceae	Ulvibacter	NA	6.35156	12.6822	4.65395e-05	0.000167227
4951adbfeb9dd30f61e015e861658dff	Bacteria	Bacteroidetes	Bacteroidia	Cytophagales	Cyclobacteriaceae	Fulvivirga	NA	6.6109	13.4174	1.7586e-05	8.10485e-05
2a924961765e576f996f891029509373	Bacteria	Proteobacteria	Alphaproteobacteria	Micavibrionales	Micavibrionaceae	Micavibrionales gen	uncultured bacterium	6.99142	10.1979	0.000198542	0.000546635
69c76f4028f7eab59ec4b12a567e94c0	Bacteria	Proteobacteria	Deltaproteobacteria	Bdellovibrionales	Bdellovibrionaceae	Bdellovibrio	uncultured bacterium	7.16842	10.3695	0.000103245	0.000317216
212ce8b1c3de471f0720fc190223dd54	Bacteria	Proteobacteria	Alphaproteobacteria	Micavibrionales	Micavibrionaceae	Micavibrionales gen	uncultured bacterium	7.26154	10.4595	4.95939e-05	0.000171888
1a9301a03c70f53dc126bbf6b1aada9e	Bacteria	Proteobacteria	Gammaproteobacteria	Vibrionales	Vibrionaceae	Vibrio	NA	7.31439	10.5106	3.54589e-05	0.000138771
b5a0f3a857ffae05c775179217b29766	Bacteria	Proteobacteria	Gammaproteobacteria	Vibrionales	Vibrionaceae	Photobacterium	NA	7.43444	10.6276	3.28323e-05	0.000133855
d6306d4c8816eeff8423381274211b9c	Bacteria	Planctomycetes	Planctomycetacia	Pirellulales	Pirellulaceae	Blastopirellula	NA	7.488	10.6798	2.62219e-05	0.000109001
c7d6fae6eb31dbde9fbaaf126841f5e8	Bacteria	Planctomycetes	Planctomycetacia	Pirellulales	Pirellulaceae	Blastopirellula	Planctomycetaceae bacterium FC18	7.50401	10.6953	1.68756e-05	7.95029e-05
3d2dc34bff658d2c2a2f02b0256665ac	Bacteria	Proteobacteria	Gammaproteobacteria	Vibrionales	Vibrionaceae	Vibrio	NA	7.54888	10.7389	1.50305e-05	7.24196e-05
430fe72d484e043be82d742868d058f5	Bacteria	Proteobacteria	Alphaproteobacteria	Rhodobacterales	Rhodobacteraceae	Rhodobacterales gen	NA	7.64067	10.8282	6.05555e-06	3.29173e-05
d768398d9a82d332b0d4c4a2a0cd9b94	Bacteria	Bacteroidetes	Bacteroidia	Cytophagales	Cyclobacteriaceae	Cytophagales gen	uncultured bacterium	7.77166	10.9561	1.69715e-06	1.24067e-05
608e3a5126143f04fd28e4b9ae5e56d0	Bacteria	Cyanobacteria	Oxyphotobacteria	Nostocales	Microcystaceae	SU2 symbiont group	Ambiguous_taxa	7.8449	11.0279	2.05018e-06	1.40206e-05
b337cd18d37c560889946e40c4a813d0	Bacteria	Bacteroidetes	Bacteroidia	Flavobacteriales	Flavobacteriaceae	Winogradskyella	NA	7.95499	11.1369	8.31867e-06	4.32852e-05
226bbd7e70507c2a5253cc25603dd573	Bacteria	Bacteroidetes	Bacteroidia	Flavobacteriales	Flavobacteriaceae	Algibacter	NA	7.96543	11.1473	5.64608e-06	3.23505e-05
e69e12a8c97f1b0f3f6f28c48d97a787	Bacteria	Patescibacteria	Parcubacteria	Candidatus Kaiserbacteria	uncultured organism	Candidatus Kaiserbacteria gen	uncultured organism	8.08677	11.265	2.7305e-07	3.4105e-06
82ba9a7bd4b972c99543323795294f89	Bacteria	Proteobacteria	Alphaproteobacteria	Rhodobacterales	Rhodobacteraceae	Rhodobacterales gen	NA	8.15705	11.3343	3.80575e-07	3.929e-06
02bc39663de59761a6769d570a3f0508	Bacteria	Proteobacteria	Alphaproteobacteria	Rhodobacterales	Rhodobacteraceae	Tateyamaria	NA	8.16227	13.7526	7.38356e-08	1.30443e-06
7e55f168448b719793ef3723cb1ad12e	Bacteria	Proteobacteria	Alphaproteobacteria	Micavibrionales	Micavibrionaceae	Micavibrionales gen	NA	8.25478	11.4307	4.07726e-07	3.929e-06
50dd02ebe21b81151eff5609101fbf66	Bacteria	Proteobacteria	Gammaproteobacteria	Cellvibrionales	Halieaceae	Cellvibrionales gen	NA	8.28569	11.4615	4.71749e-07	4.34829e-06
d6bb1fffa3fe6563ed4eb2fd39a5123b	Bacteria	Verrucomicrobia	Verrucomicrobiae	Verrucomicrobiales	Rubritaleaceae	Luteolibacter	unidentified marine bacterioplankton	8.4973	11.6698	1.30338e-07	1.8421e-06
d811500e1fe83f8c731c62ba7b65f804	Bacteria	Proteobacteria	Alphaproteobacteria	Rhodobacterales	Rhodobacteraceae	Roseobacter	Ambiguous_taxa	8.50482	11.6771	8.54408e-08	1.38977e-06
8e2c50166b2d84a533374381b88b28bd	Bacteria	Proteobacteria	Alphaproteobacteria	Micavibrionales	Micavibrionaceae	Micavibrionales gen	unidentified marine bacterioplankton	8.55086	11.7261	3.72999e-05	0.000141207
94aed160ecb3a740154f67e24e30f371	Bacteria	Proteobacteria	Alphaproteobacteria	Rhodobacterales	Rhodobacteraceae	Loktanella	NA	8.76474	11.9358	8.54404e-07	6.96667e-06
7fafc56d33600844148633235ec7c1aa	Bacteria	Proteobacteria	Alphaproteobacteria	Rhodobacterales	Rhodobacteraceae	Rhodobacterales gen	NA	8.78505	11.9543	4.3867e-08	9.29981e-07
8612a570cbf751e6b441e9ad96d2b892	Bacteria	Verrucomicrobia	Verrucomicrobiae	Verrucomicrobiales	Rubritaleaceae	Luteolibacter	unidentified marine bacterioplankton	8.87709	13.4873	4.26202e-10	2.25887e-08
0a8258f267da37fb2624dc45dc3ca75e	Bacteria	Proteobacteria	Alphaproteobacteria	Rhodobacterales	Rhodobacteraceae	Tateyamaria	NA	9.05632	12.2236	9.17772e-08	1.38977e-06
28939e5c5c3e551e19741bc260a9785f	Bacteria	Verrucomicrobia	Verrucomicrobiae	Verrucomicrobiales	Rubritaleaceae	Roseibacillus	uncultured marine bacterium	9.25105	12.4162	8.92318e-09	3.15286e-07
ed09471cc9ed6fd068e934a47b7f3f0a	Bacteria	Patescibacteria	Parcubacteria	Candidatus Kaiserbacteria	uncultured organism	Candidatus Kaiserbacteria gen	uncultured organism	9.37517	12.5422	2.25381e-06	1.4479e-05
61fa7e7cac41bba2a74381354e85f3dd	Bacteria	Proteobacteria	Alphaproteobacteria	Rhodobacterales	Rhodobacteraceae	Rhodobacterales gen	NA	9.44156	12.6056	1.29614e-08	3.68927e-07

[truncated: 8 more sheets: SuppDat3Euk. Unpainted 16d 0.5x, SuppData3Euk Unpainted 30d 0.5x, SuppData3-Euk. Unpainted 16d 3x, SuppData3-Euk. Unpainted 30d 3x, SuppData3-Euk. Unpainted 37d 3x, SuppData3-Euk. Painted 30d 0.5x, SuppData3-Euk. Painted 30d 3x, Supp. Data3-Euk. Painted 37d 3x]
