# Supplementary material for: Disturbance frequency directs microbial community succession in marine biofilms exposed to shear
Source: mSphere. 2023 Oct 16;8(6):e00248-23. doi: 10.1128/msphere.00248-23 (PMC10790581; doi:10.1128/msphere.00248-23)
Supplement: Data S4 — Network node information. [file msphere.00248-23-s0004.xlsx]

## Sheet: Supp. Data 4A
Supplemental Data 4A: Node table for Cluster 1 (large top cluster in Figure 9), including information on shear tolerance under 3x/week grooming. Shear tolerance of an ASV was assigned based on the edgeR differential abundance analysis shown in Figures 6 and 7 and Supplemental Data 3. Shear-tolerant ASVs were those that were differentially more abundant in 3x/week groomed biofilms compared to same…
shared name	Kingdom	Phylum	Order	Family	Genus	Species	AverageShortestPathLength	BetweennessCentrality	ClosenessCentrality	Degree	Eccentricity	MCODE::Score (1)	NeighborhoodConnectivity	NumberOfUndirectedEdges	Radiality	Stress	TopologicalCoefficient	3x/week shear tolerant
3f4390586bd58ef3e423c52b514739d7	Bacteria	Proteobacteria	Vibrionales	Vibrionaceae	Photobacterium	NA	3.49618	0.00284031	0.286026	2	9	0.666667	40	2	0.94689	1566	0.735849	FALSE
ce309b1b66f3ecdf8eb116d768aba6d1	Bacteria	Planctomycetes	Pirellulales	Pirellulaceae	Rhodopirellula	planctomycete DDSe3004	3.84733	0.0130901	0.259921	2	11	0.666667	25.5	2	0.939419	3590	0.510417	FALSE
11fa158e03335e93a7f50cca089c0cdf	Bacteria	Verrucomicrobia	Verrucomicrobiales	Rubritaleaceae	Rubritalea	uncultured bacterium	5.80153	0	0.172368	1	11	0	2	1	0.89784	0	0	FALSE
4c64bba415e1d2cc023039e6ede167e7	Bacteria	Cyanobacteria	Synechococcales	Synechococcales Incertae Sedis	Schizothrix LEGE 07164	uncultured cyanobacterium	5.37405	0	0.18608	1	9	0	7	1	0.906935	0	0	TRUE
4beb30b5b7fdf3d50e3456cc8dc8a9fa	Eukaryota	Archaeplastida	Chlorophyta	Ulvales	Blidingia	Blidingia dawsonii	9.96947	9.78665e-05	0.100306	2	14	0.666667	2.5	2	0.80916	4	0.75	FALSE
63e258438ea30a71486e876765b6cdf5	Bacteria	Patescibacteria	JGI 0000069-P22	NA	JGI 0000069-P22 gen	NA	8.99237	0.0102564	0.111205	3	13	0.5	2.33333	3	0.82995	3498	0.666667	FALSE
a14162817ab96e051e870be79b9972c2	Eukaryota	SAR	Ochrophyta	Bacillariophytina	Bacillariophyceae	NA	5.84733	0.0603641	0.171018	5	12	0.333333	1.4	5	0.896865	3220	0.2	FALSE
22750f25f17ff69f09ab17aba28d0189	Bacteria	Proteobacteria	Cellvibrionales	Halieaceae	Halioglobus	NA	6.83969	0	0.146205	1	13	0	5	1	0.875751	0	0	FALSE
b8bfac4f8fc451d37cdb82901b9d5a77	Bacteria	Bacteroidetes	Chitinophagales	Saprospiraceae	Chitinophagales gen	NA	3.49618	0.00284031	0.286026	2	9	0.666667	40	2	0.94689	1566	0.735849	FALSE
c4d937bcbafdfb58dcc0afdaaa263298	Eukaryota	SAR	Ochrophyta	Bacillariophyceae	Navicula	Ambiguous_taxa	4.47328	0	0.223549	1	10	0	3	1	0.9261	0	0	FALSE
12e65dc884a95add441722cbbde99b30	Bacteria	Proteobacteria	Vibrionales	Vibrionaceae	Vibrio	NA	3.35878	0.0555349	0.297727	3	9	0.5	29	3	0.949813	6048	0.491228	FALSE
5131a0a5b525239f62d14d55007b18b4	Eukaryota	SAR	NA	NA	NA	NA	4.80916	0.0152672	0.207937	2	10	0.666667	2	2	0.918954	1684	0.5	TRUE
bd978309ce1d0ca31b80fa85cdd82341	Bacteria	Proteobacteria	B2M28	Ambiguous_taxa	Ambiguous_taxa	Ambiguous_taxa	6.83969	0	0.146205	1	13	0	5	1	0.875751	0	0	FALSE
b963b5f302f4b88b34d89192df2c406d	Bacteria	Bacteroidetes	Cytophagales	Cyclobacteriaceae	Cytophagales gen	NA	3.83206	0.0453318	0.260956	3	9	0.5	12	3	0.939743	5044	0.333333	FALSE
818c355c6f3e1d7c0bfb7659ba52c8c4	Bacteria	Deinococcus-Thermus	Deinococcales	Trueperaceae	Truepera	uncultured bacterium	3.49618	0.00284031	0.286026	2	9	0.666667	40	2	0.94689	1566	0.735849	FALSE
2859fb23fae38d400a801f7ffb181fda	Eukaryota	SAR	Apicomplexa	Novel Apicomplexa Class 1	Foraminifera environmental sample	Foraminifera environmental sample	4.61069	0	0.216887	1	12	0	4	1	0.923177	0	0	FALSE
1a59f1c2f4a97a28d8fc443a91bb3537	Bacteria	Planctomycetes	Pirellulales	Pirellulaceae	Blastopirellula	NA	4.9771	0	0.20092	1	11	0	16	1	0.915381	0	0	FALSE
d95a3b784d497268099d73a2bacaa1e9	Bacteria	Planctomycetes	Planctomycetales	Rubinisphaeraceae	Fuerstia	uncultured bacterium	5.37405	0	0.18608	1	9	0	7	1	0.906935	0	0	FALSE
3fd1af7abf7f2415cadee3ceed68a13c	Bacteria	Bacteroidetes	Flavobacteriales	Flavobacteriaceae	Algibacter	Ambiguous_taxa	3.89313	0	0.256863	1	11	0	47	1	0.938444	0	0	FALSE
1e82f0842dd18819aac8c2cde43437fb	Bacteria	Bacteroidetes	NA	NA	NA gen	NA	3.49618	0.00284031	0.286026	2	9	0.666667	40	2	0.94689	1566	0.735849	FALSE
7ba784ed6e3e0bed466532f12d06552f	Bacteria	Bacteroidetes	Flavobacteriales	Flavobacteriaceae	Tenacibaculum	Tenacibaculum sp. U1368-101106-SW106	4.9313	0	0.202786	1	9	0	6	1	0.916355	0	0	TRUE
97458ff32647c9d8de4b59bb09c139c5	Bacteria	Bacteroidetes	Chitinophagales	Saprospiraceae	Chitinophagales gen	Saccharina japonica	3.49618	0.00284031	0.286026	2	9	0.666667	40	2	0.94689	1566	0.735849	FALSE
855d899ce41175695d3b80fd26602f96	Bacteria	Verrucomicrobia	Verrucomicrobiales	DEV007	Verrucomicrobiales gen	uncultured Verrucomicrobia bacterium	3.49618	0.00284031	0.286026	2	9	0.666667	40	2	0.94689	1566	0.735849	FALSE
432af1044fd0f02f8a276d1809a6b856	Bacteria	Proteobacteria	Caulobacterales	Hyphomonadaceae	Litorimonas	Litorimonas cladophorae	4.9771	0	0.20092	1	11	0	16	1	0.915381	0	0	TRUE
1729325e1dd403962cfee951bbe16b1e	Bacteria	Bacteroidetes	Flavobacteriales	Flavobacteriaceae	Flavobacteriales gen	NA	3.49618	0.00284031	0.286026	2	9	0.666667	40	2	0.94689	1566	0.735849	FALSE
adb4c043e175886a186335d3faa95d5e	Bacteria	Bacteroidetes	Chitinophagales	Saprospiraceae	Lewinella	uncultured bacterium	3.49618	0.00284031	0.286026	2	9	0.666667	40	2	0.94689	1566	0.735849	FALSE
757b7bae08079fb532b6f6f9389e0d91	Eukaryota	SAR	Ochrophyta	Fragilariales	Hyalosira	Hyalosira sp. WK50	6.1374	0	0.162935	1	12	0	3	1	0.890694	0	0	FALSE
bdc5a5104ce9524e67057688c53694d7	Bacteria	Planctomycetes	Pirellulales	Pirellulaceae	Blastopirellula	uncultured marine bacterium	3.49618	0.00284031	0.286026	2	9	0.666667	40	2	0.94689	1566	0.735849	FALSE
21c796889506f947c57124cabc5c5ed4	Bacteria	Proteobacteria	UBA10353 marine group	uncultured bacterium	UBA10353 marine group gen	uncultured bacterium	5.14504	0.0453318	0.194362	3	11	0.5	3.33333	3	0.911808	3628	0.333333	FALSE
e1707af801d45f000a3c489b7d07130c	Bacteria	Bacteroidetes	Chitinophagales	uncultured	Chitinophagales gen	NA	3.49618	0.00284031	0.286026	2	9	0.666667	40	2	0.94689	1566	0.735849	FALSE
8b4e1dd8ce89f7406fe32819e1f336b6	Bacteria	Proteobacteria	Vibrionales	Vibrionaceae	Vibrio	NA	3.49618	0.00284031	0.286026	2	9	0.666667	40	2	0.94689	1566	0.735849	FALSE
975ea52e64d2dc038a2abfa472c41307	Bacteria	Proteobacteria	Alteromonadales	Alteromonadaceae	Alteromonas	NA	5.26718	0.101938	0.189855	2	9	0.666667	4.5	2	0.909209	17380	0.5	FALSE
d644798f0df0ff4df3903be616b46601	Bacteria	Bacteroidetes	Chitinophagales	Saprospiraceae	Chitinophagales gen	NA	3.35878	0.0555349	0.297727	3	9	0.5	29	3	0.949813	6048	0.491228	FALSE
128268a5609ba56a8cd0e8a2d210610c	Bacteria	Fusobacteria	Fusobacteriales	Fusobacteriaceae	Propionigenium	Ambiguous_taxa	4.9771	0	0.20092	1	11	0	16	1	0.915381	0	0	FALSE
c2f849671f3dbaba2102cd84092cfbae	Eukaryota	SAR	Ochrophyta	Bacillariophyceae	Bacillariophyceae Fam	NA	4.03053	0.180725	0.248106	8	10	0.222222	1.75	8	0.935521	10230	0.15	FALSE
3953790e89902e8397509bee02e11bb2	Bacteria	Proteobacteria	Gammaproteobacteria Incertae Sedis	Unknown Family	NA Gammaproteobacteria	uncultured bacterium	5.0229	0	0.199088	1	11	0	8	1	0.914406	0	0	FALSE
b6a8b18fbd9aa06580799f9e4690d5e4	Bacteria	Proteobacteria	Vibrionales	Vibrionaceae	Photobacterium	NA	3.49618	0.00284031	0.286026	2	9	0.666667	40	2	0.94689	1566	0.735849	FALSE
ece380cf63a9ca2211360081c2d51d66	Bacteria	Bacteroidetes	Flavobacteriales	Flavobacteriaceae	Algibacter	uncultured bacterium	3.49618	0.00284031	0.286026	2	9	0.666667	40	2	0.94689	1566	0.735849	FALSE
b03ed8883c3a4f55dddc1e467eeeb17a	Bacteria	Proteobacteria	Rhodobacterales	Rhodobacteraceae	Rhodobacterales gen	NA	5.0229	0	0.199088	1	11	0	8	1	0.914406	0	0	FALSE
8f4c3ef17f38b1a2250a8400c5d0a75a	Bacteria	Bacteroidetes	Flavobacteriales	Flavobacteriaceae	Eudoraea	Ambiguous_taxa	6.83969	0	0.146205	1	13	0	5	1	0.875751	0	0	FALSE
e5807eaaefecf4e0b3d7ac6d862dc910	Eukaryota	SAR	Ochrophyta	Fragilariales	Fragilariales Fam	NA	5.77099	0.118555	0.17328	8	12	0.222222	1.5	8	0.89849	5102	0.166667	TRUE
d3f2268d4be5ff395b9c6637046d7313	Bacteria	Bacteroidetes	Chitinophagales	Saprospiraceae	Rubidimonas	uncultured Saprospiraceae bacterium	6.76336	0	0.147856	1	13	0	8	1	0.877375	0	0	TRUE
dfcf4a90aede46aeaf4540ccceafb040	Bacteria	Proteobacteria	Alteromonadales	Pseudoalteromonadaceae	Pseudoalteromonas	NA	4.9313	0	0.202786	1	9	0	6	1	0.916355	0	0	TRUE
d42e57f2cd384fc955b7915021c93f51	Bacteria	Bacteroidetes	Flavobacteriales	Schleiferiaceae	Schleiferia	uncultured Bacteroidetes bacterium	3.49618	0.00284031	0.286026	2	9	0.666667	40	2	0.94689	1566	0.735849	FALSE
f7db4766fcfaaa936fd1d2f8e69f8722	Eukaryota	SAR	Ochrophyta	Melosirids	Melosira	Ambiguous_taxa	2.8855	0.443424	0.346561	33	8	0.0588235	2.18182	33	0.959883	54770	0.107438	FALSE
dc5ee222751ad248fad0dbd1b0ef496f	Bacteria	Proteobacteria	Tenderiales	Tenderiaceae	Candidatus Tenderia	uncultured bacterium	3.49618	0.00284031	0.286026	2	9	0.666667	40	2	0.94689	1566	0.735849	FALSE
0ce240dd0bb499c36ba9c2b0e55b0bb9	Eukaryota	SAR	Ochrophyta	Melosirids	Melosira	Ambiguous_taxa	2.90076	0.509799	0.344737	47	10	0.0416667	1.82979	47	0.959558	61264	0.0921986	FALSE
6914023e1572d3f0b8afd7857d3c3c98	Eukaryota	SAR	Ochrophyta	Pedinellales	Ciliophrys	Ciliophrys infusionum	4.82443	0	0.207278	1	10	0	3	1	0.918629	0	0	FALSE
9f1514668c8e8758522d81d79da78fa5	Bacteria	Proteobacteria	EC3	NA	EC3 gen	NA	3.89313	0	0.256863	1	11	0	47	1	0.938444	0	0	FALSE
6a27faddd9652a4cd149be9cc7b0085d	Bacteria	Bacteroidetes	Flavobacteriales	Flavobacteriaceae	Aquibacter	NA	4.9771	0	0.20092	1	11	0	16	1	0.915381	0	0	FALSE
6af8d47077db7bb3702d9b6d07bd3562	Eukaryota	SAR	Ochrophyta	Bacillariophyceae	Bacillariophyceae Fam	NA	4.38168	0.186025	0.228223	7	8	0.25	1.42857	7	0.928049	27746	0.142857	FALSE
7e4446634d44da73770dcccfb3645aed	Bacteria	Proteobacteria	Desulfobacterales	Desulfobulbaceae	Desulfobacterales gen	uncultured marine bacterium	4.9771	0	0.20092	1	11	0	16	1	0.915381	0	0	FALSE
94fdb7caa15b9db5b77076da48ddd7df	Eukaryota	Incertae Sedis	uncultured eukaryote	uncultured eukaryote	uncultured eukaryote	uncultured eukaryote	6.16794	0.0880799	0.162129	2	10	0.666667	2.5	2	0.890044	15660	0.5	FALSE
a300bba9fb3d346d2417e51f405aa7cf	Bacteria	Proteobacteria	Rhizobiales	Rhizobiaceae	Lentilitoribacter	uncultured bacterium	5.37405	0	0.18608	1	9	0	7	1	0.906935	0	0	FALSE
5a534ca360958f5eb3d8796167f59d38	Eukaryota	SAR	Ochrophyta	Bacillariophyceae	Navicula	Ambiguous_taxa	7.72519	5.87199e-05	0.129447	2	14	0.666667	2	2	0.856911	2	1	TRUE
0deb475a48adea54c4aa2f6ec5fc33dc	Bacteria	Proteobacteria	Cellvibrionales	Cellvibrionaceae	Cellvibrionales gen	Ambiguous_taxa	6.74809	0.00757487	0.14819	2	13	0.666667	5	2	0.8777	572	0.571429	TRUE
dc3e72f028247dadea25c9028bba303b	Bacteria	Proteobacteria	Cellvibrionales	Halieaceae	Halioglobus	uncultured bacterium	3.28244	0.109262	0.304651	3	9	0.5	32	3	0.951437	8184	0.469697	FALSE
0574c664e90238f32a3f8654294ca8ad	Eukaryota	SAR	Ochrophyta	Mediophyceae	Eucampia	Ambiguous_taxa	8.0458	0.012429	0.124288	2	12	0.666667	3	2	0.850089	3488	0.666667	FALSE
88ad3be8154effb2572e9b2c51dabecb	Bacteria	Bacteroidetes	Flavobacteriales	Flavobacteriaceae	Dokdonia	Ambiguous_taxa	7.08397	0.0740849	0.141164	3	11	0.5	2.33333	3	0.870554	13940	0.444444	TRUE
dd40cdd8e9f0dd6d52f0199ba6defe4f	Bacteria	Verrucomicrobia	Verrucomicrobiales	Rubritaleaceae	Haloferula	uncultured bacterium	3.89313	0	0.256863	1	11	0	47	1	0.938444	0	0	FALSE
fc5bec9cc488f3cc5d520cf4a4f9be85	Bacteria	Chloroflexi	Caldilineales	Caldilineaceae	Caldilineales gen	NA	3.74046	0.0216538	0.267347	2	9	0.666667	20	2	0.941692	1872	0.527778	FALSE
1de5184d9792def37f12e4625c9d664f	Bacteria	Bacteroidetes	Chitinophagales	Saprospiraceae	Chitinophagales gen	uncultured Bacteroidetes bacterium	3.58779	0.206317	0.278723	3	7	0.5	15.3333	3	0.944941	30228	0.34127	FALSE
092e8fe955c9792ecb7faead7bfa0479	Bacteria	Proteobacteria	Gammaproteobacteria Incertae Sedis	Unknown Family	NA Gammaproteobacteria	Ambiguous_taxa	4.9771	0	0.20092	1	11	0	16	1	0.915381	0	0	FALSE
226bbd7e70507c2a5253cc25603dd573	Bacteria	Bacteroidetes	Flavobacteriales	Flavobacteriaceae	Algibacter	NA	3.89313	0	0.256863	1	11	0	47	1	0.938444	0	0	FALSE
441101e5a1903427304d82ca281c930f	Bacteria	Proteobacteria	Vibrionales	Vibrionaceae	Vibrio	NA	3.49618	0.00284031	0.286026	2	9	0.666667	40	2	0.94689	1566	0.735849	FALSE
a2977e8557ab53cd92df153088b17ad5	Bacteria	Bacteroidetes	Chitinophagales	Saprospiraceae	Lewinella	uncultured bacterium	3.89313	0	0.256863	1	11	0	47	1	0.938444	0	0	FALSE
9a2446917a61f901918c9045517fb5b9	Bacteria	Bacteroidetes	Chitinophagales	Saprospiraceae	Chitinophagales gen	NA	3.49618	0.00284031	0.286026	2	9	0.666667	40	2	0.94689	1566	0.735849	FALSE
fbae0867189386ade4a0ecae7d52d6d3	Eukaryota	Opisthokonta	Metazoa (Animalia)	Palpata	Eunicida	Ambiguous_taxa	8.03053	0.0324525	0.124525	3	12	0.5	2.66667	3	0.850414	6982	0.555556	FALSE
444dc215a0c7baa607c5b07f9323569c	Bacteria	Bacteroidetes	Cytophagales	Cyclobacteriaceae	Fulvivirga	Ambiguous_taxa	3.89313	0	0.256863	1	11	0	47	1	0.938444	0	0	FALSE
9c1631d2c8e1c82c5124c3302f82f0ad	Bacteria	Bacteroidetes	Chitinophagales	Saprospiraceae	Chitinophagales gen	NA	3.48092	0.0181075	0.287281	3	9	0.5	27	3	0.947215	2150	0.490566	TRUE
bf286926ce5511861a25ad9b444ba7cd	Bacteria	Bacteroidetes	Chitinophagales	Saprospiraceae	Lewinella	Lewinella agarilytica	6.76336	0	0.147856	1	13	0	8	1	0.877375	0	0	TRUE
96f961585b77f83d739b7f4335f330e1	Bacteria	Proteobacteria	Rhodobacterales	Rhodobacteraceae	Loktanella	uncultured bacterium	3.87786	0	0.257874	1	9	0	33	1	0.938769	0	0	TRUE
834cb4a177334ea1154a7b8bc91fbd8f	Bacteria	Proteobacteria	Sphingomonadales	Sphingomonadaceae	Sphingorhabdus	NA	6.74809	0.00757487	0.14819	2	13	0.666667	5	2	0.8777	572	0.571429	TRUE
36366c00c5e9bceb0500530d11f68c76	Bacteria	Bacteroidetes	Flavobacteriales	Flavobacteriaceae	Olleya	Ambiguous_taxa	9.00763	0.00503034	0.111017	2	13	0.666667	2.5	2	0.829625	1746	0.75	TRUE
8e81d72bfc1b15aca8843ac322a4ed10	Eukaryota	SAR	Ochrophyta	Bacillariophyceae	Bacillariophyceae Fam	NA	4.36641	0.0254949	0.229021	4	12	0.4	2.25	4	0.928374	4450	0.3125	FALSE
01463074568352923ca621e30aee9798	Bacteria	Bacteroidetes	Flavobacteriales	Flavobacteriaceae	Winogradskyella	NA	4.73282	0.00751895	0.21129	2	11	0.666667	6	2	0.920578	618	0.5	FALSE
5a9d6a4d692739bc5bc3cf6450f5af64	Eukaryota	SAR	Ochrophyta	Bacillariophyceae	Bacillariophyceae Fam	NA	4.19847	0.118392	0.238182	7	10	0.25	2.14286	7	0.931947	9740	0.228571	FALSE
4206b5550b439856d96689054a95fede	Bacteria	Lentisphaerae	Lentisphaerales	Lentisphaeraceae	Lentisphaera	uncultured bacterium	5.19084	0	0.192647	1	11	0	7	1	0.910833	0	0	FALSE
f87c2070658b4fbe47d0b7ee9186a0df	Bacteria	Bacteroidetes	Cytophagales	Cyclobacteriaceae	Ekhidna	NA	3.28244	0.129847	0.304651	3	9	0.5	29.3333	3	0.951437	8482	0.480226	FALSE
acbd59a0bd5cca811babe01511df0047	Bacteria	Bacteroidetes	Flavobacteriales	Flavobacteriaceae	Actibacter	uncultured Bacteroidetes bacterium	4.9771	0	0.20092	1	11	0	16	1	0.915381	0	0	FALSE
f782a1d8917a6052e735b6d165deb415	Bacteria	Bacteroidetes	Chitinophagales	Saprospiraceae	Lewinella	uncultured bacterium	3.8626	0.0152672	0.258893	2	9	0.666667	17	2	0.939094	1684	0.5	FALSE
513fc339cdf70837cea76f07621f0af5	Bacteria	Bacteroidetes	Flavobacteriales	Flavobacteriaceae	Winogradskyella	Winogradskyella eximia	3.89313	0	0.256863	1	11	0	47	1	0.938444	0	0	TRUE
b819c77f8b6f37fccbc20e572c7d0242	Eukaryota	SAR	Ochrophyta	Coscinodiscophytina	Fragilariales	Ambiguous_taxa	6.16794	0	0.162129	1	12	0	2	1	0.890044	0	0	FALSE
4b12111eaf50dc817fe25cb8a1068014	Bacteria	Proteobacteria	Caulobacterales	Hyphomonadaceae	Litorimonas	NA	5.17557	0.0152672	0.193215	2	11	0.666667	4	2	0.911158	1212	0.5	FALSE
5442cefb7ee5f546bac05679c4befaef	Bacteria	Bacteroidetes	Flavobacteriales	Flavobacteriaceae	Croceitalea	uncultured bacterium	3.49618	0.00284031	0.286026	2	9	0.666667	40	2	0.94689	1566	0.735849	FALSE
173fabaea5072439f2bfbc4dd1cd47d0	Bacteria	Proteobacteria	NA	NA	NA gen	NA	4.9771	0	0.20092	1	11	0	16	1	0.915381	0	0	TRUE
1855b64f64ca286adfefb46c07a89abd	Bacteria	Proteobacteria	Cellvibrionales	Halieaceae	Halioglobus	Ambiguous_taxa	4.9771	0	0.20092	1	11	0	16	1	0.915381	0	0	FALSE
45581542d69584bef5d5ae9fa86f7678	Eukaryota	SAR	Ochrophyta	NA	Ochrophyta Ord	NA	4.85496	0	0.205975	1	10	0	2	1	0.91798	0	0	FALSE
e9aedecff6cbaa5612ae921b9ad02630	Bacteria	Bacteroidetes	Chitinophagales	uncultured	Chitinophagales gen	uncultured Bacteroidetes bacterium	3.89313	0	0.256863	1	11	0	47	1	0.938444	0	0	FALSE
b1204bb8abd41f85407109cf7e75a7af	Bacteria	Proteobacteria	Piscirickettsiales	Piscirickettsiaceae	Candidatus Endoecteinascidia	Ambiguous_taxa	5.37405	0	0.18608	1	9	0	7	1	0.906935	0	0	FALSE
3a3fc48518c578bd9431cb8bb56feba9	Bacteria	Bacteroidetes	Flavobacteriales	Flavobacteriaceae	Lutimonas	Ambiguous_taxa	4.9771	0	0.20092	1	11	0	16	1	0.915381	0	0	FALSE
b0161ebe9122e82e665ef43376b08659	Bacteria	Proteobacteria	Cellvibrionales	Halieaceae	Halioglobus	uncultured bacterium	3.89313	0	0.256863	1	11	0	47	1	0.938444	0	0	FALSE
e062e3df94041f03c95ed80477be5d85	Bacteria	Proteobacteria	Alteromonadales	Pseudoalteromonadaceae	Pseudoalteromonas	NA	4.9313	0	0.202786	1	9	0	6	1	0.916355	0	0	FALSE
fe72b3520e0803e3e3626243f3788ef0	Eukaryota	SAR	Ochrophyta	Bacillariophyceae	Bacillariophyceae Fam	NA	5.89313	0.0152672	0.169689	2	12	0.666667	2	2	0.895891	808	0.5	FALSE
63e0410e97d654c0a897abd331597804	Bacteria	Proteobacteria	Rhodobacterales	Rhodobacteraceae	Rhodobacterales gen	uncultured bacterium	4.91603	0.103112	0.203416	3	11	0.5	5	3	0.91668	5592	0.333333	FALSE
1f3dee43d43f50ab2f4ce1c7ff1472e0	Bacteria	Bacteroidetes	Flavobacteriales	Flavobacteriaceae	Dokdonia	Ambiguous_taxa	6.76336	0	0.147856	1	13	0	8	1	0.877375	0	0	TRUE
c9c8bc002a54ae1a1439eace5778f9cc	Bacteria	Proteobacteria	Oceanospirillales	Nitrincolaceae	Oceanospirillales gen	Saccharophagus degradans	6.76336	0	0.147856	1	13	0	8	1	0.877375	0	0	FALSE
1f04b0ad2609af4c157a4d89a9ee2b32	Bacteria	Bacteroidetes	Chitinophagales	Saprospiraceae	Lewinella	NA	3.89313	0	0.256863	1	11	0	47	1	0.938444	0	0	FALSE
0fe8130e11ffe61350dbbb01d1595c42	Bacteria	Bacteroidetes	Flavobacteriales	Flavobacteriaceae	Flavobacteriales gen	NA	3.67939	0.0509491	0.271784	2	11	0.666667	27.5	2	0.942992	3438	0.509615	FALSE
b7fb90fb1952970cd8c6abee9c3fdc17	Bacteria	Proteobacteria	Ectothiorhodospirales	Ectothiorhodospiraceae	Thiogranum	NA	4.9771	0	0.20092	1	11	0	16	1	0.915381	0	0	FALSE
3c81d46fe1dbaf020d4a56c8ae56503a	Bacteria	Proteobacteria	Rhodobacterales	Rhodobacteraceae	Rhodobacterales gen	uncultured marine microorganism	3.67939	0.0367195	0.271784	2	11	0.666667	31.5	2	0.942992	3024	0.516949	FALSE
fa3010f32989b25d065125ed61eeb2e9	Bacteria	Proteobacteria	Rhodobacterales	Rhodobacteraceae	Sulfitobacter	NA	6.83969	0	0.146205	1	13	0	5	1	0.875751	0	0	FALSE
bdbf671387c89db16355b4b4a8f06080	Bacteria	Bacteroidetes	Flavobacteriales	Crocinitomicaceae	Salinirepens	uncultured marine bacterium	3.89313	0	0.256863	1	11	0	47	1	0.938444	0	0	FALSE
fb29f516020241136ab103091af746fa	Bacteria	Verrucomicrobia	Verrucomicrobiales	Rubritaleaceae	Roseibacillus	uncultured bacterium	6.76336	0	0.147856	1	13	0	8	1	0.877375	0	0	TRUE
b3f0b52d09a20c28c7b42b247d276dd1	Bacteria	Verrucomicrobia	Verrucomicrobiales	Rubritaleaceae	Persicirhabdus	uncultured bacterium	3.89313	0	0.256863	1	11	0	47	1	0.938444	0	0	FALSE
f2bbc44a1a527c3f250da2743b8cc083	Bacteria	Proteobacteria	Micavibrionales	uncultured	Micavibrionales gen	uncultured bacterium	3.87786	0	0.257874	1	9	0	33	1	0.938769	0	0	TRUE
c60665f80bfcadbbe44dad5544ba45f5	Bacteria	Bacteroidetes	Chitinophagales	Saprospiraceae	Chitinophagales gen	NA	3.87786	0	0.257874	1	9	0	33	1	0.938769	0	0	FALSE
6a60a7af38bf71eccd4f676454d3422b	Eukaryota	Centrohelida	NA	NA	NA	NA	3.93893	0.0734316	0.253876	6	8	0.285714	1.83333	6	0.93747	4360	0.208333	FALSE
b4cd7d78feb4c22b0c49aa803ccbdfdc	Bacteria	Proteobacteria	Vibrionales	Vibrionaceae	Vibrio	NA	3.89313	0	0.256863	1	11	0	47	1	0.938444	0	0	FALSE
0e7cddb2c60cd5ac2e2a7bbdab00fefa	Eukaryota	SAR	Ochrophyta	Bacillariophyceae	Amphora	Ambiguous_taxa	3.98473	0.190248	0.250958	16	10	0.117647	1.375	16	0.936495	12506	0.09375	TRUE
a87235292854eccee78a4935dec15fbe	Bacteria	Bacteroidetes	Flavobacteriales	Flavobacteriaceae	Flavobacteriales gen	uncultured marine bacterium	4.9771	0	0.20092	1	11	0	16	1	0.915381	0	0	FALSE
52f409074a4540e73d1817dd2fb50374	Bacteria	Proteobacteria	Rhodobacterales	Rhodobacteraceae	Rhodobacterales gen	NA	4.9771	0	0.20092	1	11	0	16	1	0.915381	0	0	FALSE
21d2a71957690ee299d4550379864fe0	Bacteria	Bacteroidetes	Flavobacteriales	Flavobacteriaceae	Polaribacter 4	NA	3.49618	0.00284031	0.286026	2	9	0.666667	40	2	0.94689	1566	0.735849	FALSE
1adb7daeddd5747186b4ccc7339a991b	Eukaryota	Archaeplastida	Compsopogonales	Erythrotrichia	Erythrotrichia carnea	Erythrotrichia carnea	5.89313	0	0.169689	1	12	0	3	1	0.895891	0	0	TRUE
4f7891e3f49e6a1603df14f964fe4889	Bacteria	Proteobacteria	Vibrionales	Vibrionaceae	Vibrio	Vibrio fortis	3.23664	0.216343	0.308962	4	9	0.4	22	4	0.952412	12064	0.362069	FALSE
cd2f75a866f2fd80050f79a6f93bd3f3	Bacteria	WPS-2	Ambiguous_taxa	Ambiguous_taxa	Ambiguous_taxa	Ambiguous_taxa	5.0229	0	0.199088	1	11	0	8	1	0.914406	0	0	FALSE
bca8297d4a1bef2c9a5af3d9f508f84d	Bacteria	Bacteroidetes	Chitinophagales	Saprospiraceae	Lewinella	Lewinella agarilytica	4.90076	0.143159	0.20405	3	11	0.5	3.66667	3	0.917005	6136	0.333333	TRUE
9fb4ca0f4986b61db7b734a4221c59c5	Bacteria	Bacteroidetes	Cytophagales	Spirosomaceae	Taeseokella	Ambiguous_taxa	5.19084	0	0.192647	1	11	0	7	1	0.910833	0	0	FALSE
430fe72d484e043be82d742868d058f5	Bacteria	Proteobacteria	Rhodobacterales	Rhodobacteraceae	Rhodobacterales gen	NA	6.8855	0	0.145233	1	13	0	2	1	0.874777	0	0	FALSE
7113eab3287bb579b1d221592bd7a397	Bacteria	Fusobacteria	Fusobacteriales	Fusobacteriaceae	Propionigenium	uncultured bacterium	3.89313	0	0.256863	1	11	0	47	1	0.938444	0	0	FALSE
5d9b4661b370e1b92cfc5a0d7f6c4443	Bacteria	Bacteroidetes	Flavobacteriales	Flavobacteriaceae	Winogradskyella	uncultured bacterium	4.9313	0	0.202786	1	9	0	6	1	0.916355	0	0	FALSE
7a61ff1dcfa40c24b341402fe1efcd5e	Bacteria	Cyanobacteria	Phormidesmiales	Phormidesmiaceae	Acrophormium PCC-7375	uncultured bacterium	5.37405	0	0.18608	1	9	0	7	1	0.906935	0	0	FALSE
567ee63076e15550010675b9121df64e	Bacteria	Proteobacteria	Rhodobacterales	Rhodobacteraceae	Silicimonas	uncultured bacterium	3.89313	0	0.256863	1	11	0	47	1	0.938444	0	0	FALSE
138875c74ed5db574465c9fc912eb07a	Bacteria	Proteobacteria	Cellvibrionales	Halieaceae	Halioglobus	NA	3.61832	0.0734022	0.276371	4	11	0.4	17	4	0.944291	9110	0.262295	FALSE
4cfb3c4746090e469bf432f2d33b6715	Bacteria	Proteobacteria	Vibrionales	Vibrionaceae	Vibrio	NA	3.49618	0.00284031	0.286026	2	9	0.666667	40	2	0.94689	1566	0.735849	FALSE
f88695e23e373a058e25178e34185cce	Bacteria	Proteobacteria	Rhodobacterales	Rhodobacteraceae	Roseobacter	NA	3.89313	0	0.256863	1	11	0	47	1	0.938444	0	0	FALSE
bb049ae77a37b72000ef1a332cac6cee	Bacteria	Proteobacteria	Rhizobiales	Hyphomicrobiaceae	Filomicrobium	Ambiguous_taxa	5.0229	0	0.199088	1	11	0	8	1	0.914406	0	0	FALSE
7a984b9a81819e8df102897af566d81f	Eukaryota	SAR	Ochrophyta	NA	Ochrophyta Ord	NA	4.06107	0.155021	0.246241	2	10	0.666667	3.5	2	0.934871	6648	0.5	FALSE
179ce616b360fbb4652972885d8e5b84	Bacteria	Proteobacteria	Rhodobacterales	Rhodobacteraceae	Ruegeria	NA	3.89313	0	0.256863	1	11	0	47	1	0.938444	0	0	FALSE
6d5a1c0e6e60a5d911f0852e3fe3c61d	Bacteria	Proteobacteria	Rhodobacterales	Rhodobacteraceae	Dinoroseobacter	NA	5.35878	0	0.18661	1	13	0	4	1	0.90726	0	0	FALSE
c1560d83fdab1cf8c871b9bbde51f963	Eukaryota	SAR	Ochrophyta	NA	Ochrophyta Ord	NA	6.12214	0.0152672	0.163342	2	12	0.666667	2	2	0.891018	1212	0.5	FALSE
1da71134241317cb4074aa5d532a3676	Bacteria	Planctomycetes	Pirellulales	Pirellulaceae	Blastopirellula	uncultured planctomycete	7.1145	0	0.140558	1	13	0	2	1	0.869904	0	0	FALSE

## Sheet: Supp. Data 4B
Supplemental Data 4B: Node table for Cluster 2-28 (all clusters under Cluster 1 in Figure 9), including information on shear tolerance under 3x/week grooming. Shear tolerance of an ASV was assigned based on the edgeR differential abundance analysis shown in Figures 6 and 7 and Supplemental Data 3. Shear-tolerant ASVs were those that were differentially more abundant in 3x/week groomed biofilms co…
shared name	Kingdom	Phylum	Order	Family	Genus	Species	MCODE::Clusters (1)	MCODE::Node Status (1)	MCODE::Score (1)	3x/week shear tolerant
21078d42c3ac012415209b4a534f4446	Eukaryota	Archaeplastida	Florideophycidae	Rhodymeniophycidae	uncultured eukaryote	uncultured eukaryote		Unclustered	0.4	FALSE
02bc39663de59761a6769d570a3f0508	Bacteria	Proteobacteria	Rhodobacterales	Rhodobacteraceae	Tateyamaria	NA		Unclustered	0.666667	FALSE
7524379250134c6e25868bc54c5dbc10	Eukaryota	SAR	Ochrophyta	NA	Ochrophyta Ord	NA		Unclustered	0.5	FALSE
9fdebf646ec5405eedfb213521a906be	Bacteria	Proteobacteria	Rhodobacterales	Rhodobacteraceae	Jannaschia	NA		Unclustered	0.666667	FALSE
dfbc15a78fa6ec656b4627bfc39be9e3	Eukaryota	NA	NA	NA	NA	NA		Unclustered	0	FALSE
a56aac1a698782156fc14a87db68f58b	Bacteria	Proteobacteria	Betaproteobacteriales	Burkholderiaceae	Betaproteobacteriales gen	NA		Unclustered	0	FALSE
35381930bf9daaafbe254931f89f1a5e	Bacteria	Proteobacteria	Nitrosococcales	Methylophagaceae	Nitrosococcales gen	NA	Cluster 1	Seed	0.5	FALSE
5ec46b89569f01589206d9169e1e7611	Eukaryota	SAR	Ciliophora	Suctoria	Acineta	Ambiguous_taxa		Unclustered	0	TRUE
1b75f70013bfa00f2635232e12ea5c70	Bacteria	Cyanobacteria	Synechococcales	Synechococcales Incertae Sedis	Schizothrix LEGE 07164	uncultured bacterium		Unclustered	0	TRUE
a9f642d55d8afc399f658c2887770907	Bacteria	Proteobacteria	Micavibrionales	Micavibrionaceae	Micavibrionales gen	uncultured bacterium		Unclustered	0.5	TRUE
9f5f413654f5268c052f3598c49e85db	Eukaryota	SAR	Ochrophyta	NA	Ochrophyta Ord	NA		Unclustered	0	FALSE
7dbec6e8b0c846df944635728186924a	Bacteria	Bacteroidetes	Sphingobacteriales	NS11-12 marine group	Sphingobacteriales gen	NA		Unclustered	0	FALSE
0c9787fd722c4faf63f8aba0f71f3223	Eukaryota	NA	NA	NA	NA	NA		Unclustered	0.5	FALSE
5185cbbc1499e3c860c87f317af95318	Bacteria	Bacteroidetes	Flavobacteriales	Flavobacteriaceae	Polaribacter 4	Ambiguous_taxa		Unclustered	0.666667	FALSE
cc6131d75f38186d4ae8a82cecf0108a	Eukaryota	Opisthokonta	Choanoflagellida	NA	Choanoflagellida Ord	NA		Unclustered	0.666667	FALSE
d0e37ce94be4f89c875d12f6ff1f751d	Bacteria	Proteobacteria	Micavibrionales	Micavibrionaceae	Micavibrionales gen	uncultured bacterium		Unclustered	0	FALSE
32d43dac3b55c5246267d8363af0e0f2	Eukaryota	Archaeplastida	Chlorophyta	Cladophorales	Cladophorales Fam	NA		Unclustered	0.5	FALSE
3f650c55f39afac9bd63bfe593f68da6	Bacteria	Proteobacteria	Micavibrionales	uncultured	Micavibrionales gen	uncultured bacterium		Unclustered	0	TRUE
abb48eee313649bd0b7d21edf7083416	Bacteria	Proteobacteria	Rhizobiales	Rhizobiaceae	Rhizobiales gen	NA		Unclustered	0	TRUE
b9fd6a7d7be3d0526d28babf9ceb1987	Bacteria	Proteobacteria	Micavibrionales	Micavibrionaceae	Micavibrionales gen	uncultured organism		Unclustered	0	FALSE
41ec7172292a6ab0ef8d17d95a928bbb	Bacteria	Proteobacteria	Nitrosococcales	Methylophagaceae	Nitrosococcales gen	uncultured marine bacterium	Cluster 1	Clustered	0.4	FALSE
13c1413bed83189755394e85f7938faa	Bacteria	Proteobacteria	Rhodobacterales	Rhodobacteraceae	Octadecabacter	uncultured marine bacterium		Unclustered	0.666667	FALSE
7e55f168448b719793ef3723cb1ad12e	Bacteria	Proteobacteria	Micavibrionales	Micavibrionaceae	Micavibrionales gen	NA		Unclustered	0	FALSE
65076eec7ecc902e3d598a29f0fa15b7	Bacteria	Proteobacteria	Micavibrionales	Micavibrionaceae	Micavibrionales gen	uncultured bacterium		Unclustered	0.5	FALSE
c149d612d7b3fc086022504710ecec66	Eukaryota	Opisthokonta	Metazoa (Animalia)	Chromadorea	Chromadorida	Ambiguous_taxa		Unclustered	0	FALSE
4bde6489f46c583cea06e78dcc098360	Bacteria	Planctomycetes	Phycisphaerales	Phycisphaeraceae	Phycisphaera	uncultured Planctomycetales bacterium		Unclustered	0.666667	FALSE
8095fda8992d49ade946e231fbf9aa49	Bacteria	Proteobacteria	Micavibrionales	Micavibrionaceae	Micavibrionales gen	uncultured bacterium		Unclustered	0	TRUE
7890fc5ec6e29daefbcdfdce0e549890	Bacteria	Proteobacteria	Rhodobacterales	Rhodobacteraceae	Rhodobacterales gen	NA		Unclustered	0	TRUE
eafe666f035813bd347f0d237198244f	Bacteria	Planctomycetes	Pirellulales	Pirellulaceae	Blastopirellula	uncultured planctomycete		Unclustered	0.666667	FALSE
4438cbfa4100b1682f9d7184ff365ce6	Eukaryota	SAR	Labyrinthulomycetes	Labyrinthulaceae	Labyrinthula	Ambiguous_taxa		Unclustered	0	FALSE
d24e89db0f018ec6a13748c65ba9e5db	Bacteria	Proteobacteria	Rhodobacterales	Rhodobacteraceae	Rhodobacterales gen	NA		Unclustered	0	FALSE
3708d6e5e1fc94067a781a39f41e8ba4	Eukaryota	Opisthokonta	Metazoa (Animalia)	Chromadorea	Chromadorida	uncultured eukaryote		Unclustered	0	FALSE
4d91d6b19e023e2874bb03d67a9fd8d1	Bacteria	Bacteroidetes	Flavobacteriales	Flavobacteriaceae	Algitalea	uncultured bacterium		Unclustered	0	FALSE
d632351092211a78555e13fed1832bcf	Eukaryota	SAR	Cercozoa	Granofilosea	Massisteria	Massisteria marina		Unclustered	0	TRUE
8ceda97cba80c0c302bea80daa4db47c	Bacteria	Proteobacteria	Micavibrionales	Micavibrionaceae	Micavibrionales gen	uncultured organism		Unclustered	0	FALSE
8139873aff5785c60a28d234f90f5c6d	Eukaryota	SAR	Ochrophyta	Bacillariophyceae	Navicula	Ambiguous_taxa		Unclustered	0	TRUE
2a0f9d13a18b02055c7640f18048c2dc	Eukaryota	SAR	Ciliophora	Suctoria	Ephelota	NA		Unclustered	0	FALSE
252a3e3171f58b0a869974d931fa8d88	Bacteria	Proteobacteria	Chromatiales	Chromatiaceae	Candidatus Thiobios	NA		Unclustered	0	FALSE
00729c7a61ed993b66737b9ac2d65955	Eukaryota	SAR	Ochrophyta	NA	Ochrophyta Ord	NA		Unclustered	0	FALSE
0af995e5f048826874924d0e9a10f4c2	Eukaryota	SAR	Cercozoa	Granofilosea	Massisteria	Massisteria marina		Unclustered	0	FALSE
43cae3193dc167db4d44c4588cec1674	Bacteria	Bacteroidetes	Flavobacteriales	Flavobacteriaceae	Aquibacter	NA		Unclustered	0	FALSE
d442dd71cb33dbf6d1b5a77f3e937776	Eukaryota	SAR	Ciliophora	Peritrichia	Cothurnia	Vaginicola sp. NMW-2014		Unclustered	0.333333	TRUE
12fb45b77a9f6ec9dae5ed845f9da4e2	Bacteria	Proteobacteria	Myxococcales	Nannocystaceae	Myxococcales gen	uncultured proteobacterium		Unclustered	0	TRUE
87b0773b234d905bb399e480dc653830	Eukaryota	Opisthokonta	Fungi	Cryptomycota	uncultured	invertebrate environmental sample		Unclustered	0.666667	FALSE
7237aa7861b10c6a197951fdd697ae62	Bacteria	Proteobacteria	Micavibrionales	Micavibrionaceae	Micavibrionales gen	uncultured bacterium		Unclustered	0	FALSE
1713287ff92a44fa6bdcae4b781ab54f	Bacteria	Proteobacteria	Rhodobacterales	Rhodobacteraceae	Rhodobacterales gen	NA		Unclustered	0.666667	FALSE
34db949f2d0ae4fcbc650a9ef6717c9c	Bacteria	Proteobacteria	Micavibrionales	Micavibrionaceae	Micavibrionales gen	uncultured bacterium		Unclustered	0.5	FALSE
c1bf762c058a56e5835e06c79ebb3377	Bacteria	Proteobacteria	Rhizobiales	Rhizobiaceae	Rhizobiales gen	uncultured alpha proteobacterium		Unclustered	0	FALSE
895ad7a98c8bf0f6ae170438d2fb2dc2	Bacteria	Proteobacteria	Oceanospirillales	Saccharospirillaceae	Oleibacter	NA	Cluster 2	Clustered	0.4	TRUE
3a1978363dc442244cd0cb9e94a40ab7	Eukaryota	NA	NA	NA	NA	NA		Unclustered	0	FALSE
44096337115f662762e07eb2e0849c8b	Eukaryota	SAR	Ochrophyta	Mediophyceae	Chaetoceros	NA		Unclustered	0.666667	FALSE
e8e343205ba00f9cdc3795e88da3d172	Eukaryota	SAR	MAST-3	MAST-3J	uncultured eukaryote	uncultured eukaryote		Unclustered	0	FALSE
ed52669fb333cd378c5c3c56eab36b03	Bacteria	Proteobacteria	Alteromonadales	Alteromonadaceae	Alteromonas	NA		Unclustered	0	TRUE
1e30c2aa194bc77f32875c14883eaab8	Eukaryota	SAR	Ochrophyta	Phaeophyceae	Ectocarpales	uncultured eukaryote		Unclustered	0.5	FALSE
bcc7f1f5e559d5447c2659436c1d7252	Bacteria	Proteobacteria	NA	NA	NA gen	NA		Unclustered	0	FALSE
a28283e050e847ad88351cbb7112a121	Bacteria	Proteobacteria	Bdellovibrionales	Bdellovibrionaceae	Bdellovibrio	uncultured organism		Unclustered	0.5	FALSE
38b4c253b67dded81f9b79b63974f989	Eukaryota	NA	NA	NA	NA	NA		Unclustered	0	FALSE
78d8751401d25da6a01e0af37b123729	Eukaryota	SAR	Peronosporomycetes	NA	Peronosporomycetes Ord	NA		Unclustered	0.666667	FALSE
22de62b84c4c83760108a4a12b6969cf	Bacteria	Proteobacteria	Vibrionales	Vibrionaceae	Vibrio	NA		Unclustered	0	FALSE
b9dfa1bd8e792527a360e39b3b0f690c	Bacteria	NA	NA	NA	NA gen	NA	Cluster 2	Clustered	0.333333	TRUE
ad8c5936cf55903f214001d419116b0a	Eukaryota	Opisthokonta	Choanoflagellida	Craspedida	Salpingoecidae	Salpingoeca kvevrii		Unclustered	0.25	FALSE
4bafa3364f917ec78fde5f8a0757b2bf	Eukaryota	SAR	Cercozoa	Granofilosea	Massisteria	Massisteria marina		Unclustered	0.5	FALSE
ad33a044051128ec28eb5db26895c4c0	Bacteria	NA	NA	NA	NA gen	NA	Cluster 2	Clustered	0.333333	FALSE
55e92c8caf654cb969dd5dffd0282a78	Eukaryota	SAR	Labyrinthulomycetes	Thraustochytriaceae	Aplanochytrium	NA		Unclustered	0	FALSE
856852483f7320be140edfe6a7119324	Eukaryota	Opisthokonta	Metazoa (Animalia)	Heteroconchia	Veneroida	Ambiguous_taxa	Cluster 2	Clustered	0.4	FALSE
7e49534ea1568230838b7cad86565905	Bacteria	NA	NA	NA	NA gen	NA		Unclustered	0	FALSE
d183feb7620441016c1b2b5f213e8c73	Eukaryota	SAR	Cercozoa	Granofilosea	Massisteria	Massisteria marina	Cluster 2	Seed	0.4	FALSE
72f8feef8f990d2082f0c6ca4ed43f43	Bacteria	Proteobacteria	Francisellales	Francisellaceae	Francisella	Ambiguous_taxa	Cluster 1	Clustered	0.4	FALSE
744c83b957c464348633fe1c93f62fdc	Eukaryota	Opisthokonta	Fungi	NA	Fungi Ord	NA	Cluster 1	Clustered	0.4	FALSE
aa6741ab8b6ac7b2e5c8ef9ceabefd4f	Eukaryota	SAR	Cercozoa	Vampyrellidae	uncultured	NA	Cluster 1	Clustered	0.4	FALSE
2d9b7360c81ea1fa54f2b38a7283725b	Eukaryota	SAR	Ochrophyta	Mediophyceae	Chaetoceros	Ambiguous_taxa	Cluster 1	Clustered	0.4	FALSE
82dff4c0c5cdd2538f321cc774d76b53	Bacteria	Proteobacteria	Caulobacterales	Hyphomonadaceae	Caulobacterales gen	Ambiguous_taxa		Unclustered	0.333333	FALSE
dc41ade21eec15c4fe525d42eb85f7e0	Eukaryota	Opisthokonta	Metazoa (Animalia)	Heteroconchia	Veneroida	Ambiguous_taxa		Unclustered	0.222222	FALSE
e24573e6e2be4fc47daa42002bfceb87	Eukaryota	Opisthokonta	Choanoflagellida	Salpingoecidae	Choanoeca	Choanoeca perplexa		Unclustered	0	TRUE
0235024e08230bdfbbfc5bb7de0ec896	Bacteria	Proteobacteria	Micavibrionales	Micavibrionaceae	Micavibrionales gen	uncultured bacterium		Unclustered	0.25	TRUE
37b80ff0dfb4823cf576e9e5b710e27b	Bacteria	Proteobacteria	Caulobacterales	Hyphomonadaceae	Algimonas	Algimonas ampicilliniresistens		Unclustered	0	TRUE
620126b204870ea55769a54e9cafbd99	Eukaryota	SAR	Ochrophyta	Bacillariophyceae	Bacillariophyceae Fam	NA		Unclustered	0	FALSE
8e1c042bb4ca1ac889f0f5d5d64e4296	Eukaryota	SAR	NA	NA	NA	NA		Unclustered	0	FALSE
8bacc0e76d7a8df8c0f3878cb89b14aa	Bacteria	Proteobacteria	Bdellovibrionales	Bacteriovoracaceae	Peredibacter	uncultured Peredibacter sp.		Unclustered	0	FALSE
3c7e1e0d99ab94493ff5d29ca0fd1b8f	Eukaryota	SAR	Ochrophyta	Bacillariophyceae	Amphora	Ambiguous_taxa		Unclustered	0	TRUE
9906b5dd559874cdbbd1b4df8284dcba	Eukaryota	SAR	Peronosporomycetes	NA	Peronosporomycetes Ord	NA		Unclustered	0	FALSE
425119186d9f7d8f35752c8eec1fa29f	Bacteria	Proteobacteria	Caulobacterales	Hyphomonadaceae	Algimonas	uncultured bacterium		Unclustered	0	FALSE
4d4355417a30f50567df301c4af8deca	Eukaryota	SAR	Dinoflagellata	Gymnodinium clade	Gymnodinium clade Fam	NA		Unclustered	0	FALSE
85826aa3661c51c7a9b842a65210c8d8	Bacteria	Bacteroidetes	Flavobacteriales	Flavobacteriaceae	Lacinutrix	Ambiguous_taxa		Unclustered	0.5	FALSE
c7d6fae6eb31dbde9fbaaf126841f5e8	Bacteria	Planctomycetes	Pirellulales	Pirellulaceae	Blastopirellula	Planctomycetaceae bacterium FC18		Unclustered	0	FALSE
42ddae83c4f020718794a00eec7be3e5	Eukaryota	SAR	Ochrophyta	Ectocarpales	Scytosiphon	Ambiguous_taxa		Unclustered	0.4	FALSE
8a60f4e09368849d257cb3f71fa0926d	Bacteria	Proteobacteria	KI89A clade	uncultured bacterium	KI89A clade gen	uncultured bacterium		Unclustered	0	FALSE
fbfe303b3d520e8414109e9671e1e21b	Eukaryota	Archaeplastida	Chlorophyta	Ulvophyceae	Ulva intestinalis (hollow green seaweed)	Ulva intestinalis (hollow green seaweed)		Unclustered	0	TRUE
08e15f36f69e8cb608658baebf70c8d5	Bacteria	Proteobacteria	Rhodobacterales	Rhodobacteraceae	Rhodobacterales gen	NA		Unclustered	0.666667	TRUE
81e28bd87b41dc10cd24986d4ce2c812	Eukaryota	SAR	Cercozoa	Granofilosea	Massisteria	Massisteria marina		Unclustered	0.4	FALSE
6ef7da5eebcf3d728d63faa23932b31b	Eukaryota	SAR	Ochrophyta	Bacillariophyceae	Bacillariophyceae Fam	NA		Unclustered	0	TRUE
a4c3712f88390a8a1225f85c218c3730	Bacteria	Proteobacteria	Rhodobacterales	Rhodobacteraceae	Rhodobacterales gen	NA		Unclustered	0	TRUE
4b57356b5fd54a056d27deaaebd8799a	Bacteria	Bacteroidetes	Flavobacteriales	Flavobacteriaceae	Dokdonia	Ambiguous_taxa		Unclustered	0.666667	TRUE
ae15ab6a6c3898817a7cee661365c05d	Bacteria	Planctomycetes	Pirellulales	Pirellulaceae	Rhodopirellula	NA		Unclustered	0	FALSE
e4c13ec3896d3890613128225a5861fa	Eukaryota	SAR	Labyrinthulomycetes	Thraustochytriaceae	Aplanochytrium	uncultured eukaryote		Unclustered	0	TRUE
f57e51a42b946f10ba6b05485eb3da01	Bacteria	Planctomycetes	Phycisphaerales	Phycisphaeraceae	SM1A02	Ambiguous_taxa		Unclustered	0	FALSE
0dd72a7db14a969639eec1c3484f7c31	Eukaryota	SAR	Ochrophyta	Bacillariophyceae	Bacillariophyceae Fam	NA		Unclustered	0	FALSE
63cf8857885857bd6ff06ce5c36a9630	Bacteria	Proteobacteria	Rhodobacterales	Rhodobacteraceae	Sulfitobacter	NA		Unclustered	0	TRUE
e97171f65980fecda14574f092d488f1	Eukaryota	SAR	Ochrophyta	Bacillariophyceae	Bacillariophyceae Fam	NA		Unclustered	0	FALSE
b337cd18d37c560889946e40c4a813d0	Bacteria	Bacteroidetes	Flavobacteriales	Flavobacteriaceae	Winogradskyella	NA		Unclustered	0	FALSE
63cf640053a53922192077309f0094f9	Eukaryota	SAR	Ochrophyta	NA	Ochrophyta Ord	NA		Unclustered	0	FALSE
55ac36ce2b8f1303612a6f001765a4a6	Bacteria	Bacteroidetes	Flavobacteriales	Flavobacteriaceae	Maribacter	Ambiguous_taxa		Unclustered	0	FALSE
2d8299c0bfd59d8c1e16e6868f6fff87	Bacteria	Proteobacteria	Rickettsiales	SM2D12	Rickettsiales gen	uncultured organism		Unclustered	0	TRUE
ed0ceb98a64884157a7ed2da0e49f959	Eukaryota	Opisthokonta	Choanoflagellida	Craspedida	Salpingoecidae	Salpingoeca kvevrii		Unclustered	0.4	FALSE
63c14a3478d6c1b9f2c3efcd7ea3bdb6	Bacteria	Proteobacteria	Cellvibrionales	Cellvibrionaceae	Aestuariicella	NA		Unclustered	0.666667	FALSE
